# Supplementary material for: MAGOH promotes gastric cancer progression via hnRNPA1 expression inhibition-mediated RONΔ160/PI3K/AKT signaling pathway activation
Source: J Exp Clin Cancer Res. 2024 Jan 25;43:32. doi: 10.1186/s13046-024-02946-8 (PMC10809607; doi:10.1186/s13046-024-02946-8)
Supplement: Supplementary file 14 — Additional file 14: Table S8. Genes dysregulated in MAGOH-knockdown AGS cells (mRNA-seq). [file 13046_2024_2946_MOESM14_ESM.xlsx]

## Sheet: si MAGOH vs si NC deg
gene_id	si_MAGOH_1	si_MAGOH_2	si_MAGOH_3	si_NC_1	si_NC_2	si_NC_3	si_MAGOH	si_NC	log2FoldChange	pvalue	padj	gene_name	gene_chr	gene_start	gene_end	gene_strand	gene_length	gene_biotype	gene_description	tf_family
ENSG00000265939	0	0	0	4.03739	14.1119	20.2788	0	12.8094	-6.15581	0.000259395	1	UBE2CP2	18	22900486	22900995	-	510	processed_pseudogene	ubiquitin conjugating enzyme E2 C pseudogene 2 [Source:HGNC Symbol;Acc:HGNC:43551]	-
ENSG00000105261	0	0	0	11.1028	13.1039	11.1534	0	11.7867	-6.03588	0.000295617	1	OVOL3	19	36111151	36113711	+	747	protein_coding	ovo like zinc finger 3 [Source:HGNC Symbol;Acc:HGNC:14186]	zf-C2H2
ENSG00000235530	0	0	0	13.1215	3.02397	18.2509	0	11.4655	-5.99587	0.000569794	1	AC087294.1	17	21214331	21230035	+	1519	antisense	novel transcript, antisense to TMEM11	-
ENSG00000283265	0	0	0	13.1215	13.1039	8.11153	0	11.4456	-5.99356	0.000377912	1	AL356234.3	6	137693068	137700415	+	1160	lincRNA	novel transcript	-
ENSG00000235098	0	0	0	9.08414	17.1358	7.09759	0	11.1059	-5.95011	0.000509136	1	ANKRD65	1	1418420	1421769	-	2644	protein_coding	ankyrin repeat domain 65 [Source:HGNC Symbol;Acc:HGNC:42950]	-
ENSG00000273301	0	0	0	4.03739	10.0799	18.2509	0	10.7894	-5.9082	0.000736842	1	AC016717.2	2	225698514	225703654	+	5141	lincRNA	novel transcript	-
ENSG00000267052	0	0	0	1.00935	7.05594	21.2928	0	9.78602	-5.76732	0.00223285	1	AC005050.1	7	106569876	106598908	-	1770	lincRNA	novel transcript	-
ENSG00000219992	0	0	0	19.1776	0	8.11153	0	9.09638	-5.66198	0.138082	1	AL391422.1	6	3754099	3754840	+	436	processed_pseudogene	FUN14 domain containing 1 (FUNDC1) pseudogene	-
ENSG00000131370	0	0	0	6.05609	18.1438	3.04182	0	9.08058	-5.65971	0.00225647	1	SH3BP5	3	15254853	15341368	-	4159	protein_coding	SH3 domain binding protein 5 [Source:HGNC Symbol;Acc:HGNC:10827]	-
ENSG00000139547	0	0	0	11.1028	12.0959	2.02788	0	8.40887	-5.54883	0.00330353	1	RDH16	12	56951431	56959374	-	3464	protein_coding	retinol dehydrogenase 16 [Source:HGNC Symbol;Acc:HGNC:29674]	-
ENSG00000260439	0	0	0	3.02805	5.03996	15.2091	0	7.75904	-5.43248	0.00480774	1	LMF1-AS1	16	921033	934495	+	1448	antisense	LMF1 antisense RNA 1 [Source:HGNC Symbol;Acc:HGNC:50469]	-
ENSG00000183308	0	0	0	2.0187	6.04795	15.2091	0	7.75859	-5.4324	0.00517556	1	AC005037.1	2	200963263	201009102	+	973	antisense	novel transcript	-
ENSG00000101353	0	0	0	5.04674	5.03996	13.1812	0	7.75598	-5.43194	0.00420695	1	MROH8	20	37101226	37179588	-	3878	protein_coding	maestro heat like repeat family member 8 [Source:HGNC Symbol;Acc:HGNC:16125]	-
ENSG00000177494	0	0	0	4.03739	7.05594	12.1673	0	7.75354	-5.43152	0.00415508	1	ZBED2	3	111592900	111595443	-	2311	protein_coding	zinc finger BED-type containing 2 [Source:HGNC Symbol;Acc:HGNC:20710]	zf-BED
ENSG00000163915	0	0	0	9.08414	6.04795	8.11153	0	7.74787	-5.43055	0.00376544	1	IGF2BP2-AS1	3	185712528	185729787	+	3415	antisense	IGF2BP2 antisense RNA 1 [Source:HGNC Symbol;Acc:HGNC:32674]	-
ENSG00000281005	0	0	0	2.0187	13.1039	8.11153	0	7.7447	-5.43001	0.00495399	1	LINC00921	16	3263743	3267567	+	2468	lincRNA	long intergenic non-protein coding RNA 921 [Source:HGNC Symbol;Acc:HGNC:26830]	-
ENSG00000137198	0	0	0	5.04674	16.1279	2.02788	0	7.73416	-5.42818	0.00544537	1	GMPR	6	16238580	16295549	+	2232	protein_coding	guanosine monophosphate reductase [Source:HGNC Symbol;Acc:HGNC:4376]	-
ENSG00000261291	0	0	0	2.0187	2.01598	18.2509	0	7.42854	-5.3696	0.00796818	1	AC007906.1	16	53168522	53169450	+	510	sense_intronic	novel transcript	-
ENSG00000266076	0	0	0	0	7.05594	15.2091	0	7.42168	-5.36838	0.0121704	1	AC004805.1	17	65538102	65641033	-	1616	protein_coding	novel transcript	-
ENSG00000200209	0	0	0	22.2057	0	0	0	7.40189	-5.36461	0.171024	1	RF00019	19	38294544	38294636	+	93	misc_RNA		-
ENSG00000253125	0	0	0	0	21.1678	1.01394	0	7.39392	-5.36307	0.171148	1	AC055854.1	8	22690150	22798616	+	2191	processed_transcript	novel transcript	-
ENSG00000237899	0	0	0	4.03739	3.02397	14.1952	0	7.08551	-5.30145	0.00740372	1	AL031289.1	1	40669089	40687588	-	471	lincRNA	novel transcript	-
ENSG00000228572	0	0	0	6.05609	3.02397	12.1673	0	7.08245	-5.30087	0.00684422	1	AL954722.1	X	253743	255091	+	259	unprocessed_pseudogene	regucalcin (RGN) pseudogene	-
ENSG00000236993	0	0	0	7.06544	3.02397	11.1534	0	7.08092	-5.30058	0.00669811	1	GAPDHP21	10	55667341	55668350	-	1010	processed_pseudogene	glyceraldehyde 3 phosphate dehydrogenase pseudogene 21 [Source:HGNC Symbol;Acc:HGNC:37773]	-
ENSG00000282393	0	0	0	9.08414	2.01598	10.1394	0	7.07984	-5.30038	0.00724524	1	AC016588.2	19	248551	251571	-	3021	lincRNA	novel transcript	-
ENSG00000232192	0	0	0	9.08414	11.0879	1.01394	0	7.06199	-5.297	0.00864112	1	KIF26B-AS1	1	245206444	245234501	-	810	antisense	KIF26B antisense RNA 1 [Source:HGNC Symbol;Acc:HGNC:41098]	-
ENSG00000224356	0	0	0	5.04674	0	15.2091	0	6.75195	-5.23187	0.0178533	1	AL356966.1	13	100535741	100587146	-	3635	sense_intronic	novel transcript	-
ENSG00000166405	0	0	0	5.04674	2.01598	13.1812	0	6.74799	-5.23104	0.00947658	1	RIC3	11	8106093	8169055	-	7657	protein_coding	RIC3 acetylcholine receptor chaperone [Source:HGNC Symbol;Acc:HGNC:30338]	-
ENSG00000222267	0	0	0	6.05609	2.01598	12.1673	0	6.74646	-5.23073	0.00921043	1	RNU6-892P	8	20229779	20229877	+	99	snRNA	RNA, U6 small nuclear 892, pseudogene [Source:HGNC Symbol;Acc:HGNC:47855]	-
ENSG00000185760	0	0	0	9.08414	0	11.1534	0	6.74583	-5.23064	0.0169091	1	KCNQ5	6	72621792	73198851	+	7570	protein_coding	potassium voltage-gated channel subfamily Q member 5 [Source:HGNC Symbol;Acc:HGNC:6299]	-
ENSG00000238231	0	0	0	6.05609	7.05594	7.09759	0	6.73654	-5.22877	0.00742928	1	AL512288.2	1	27990158	27990524	-	367	processed_pseudogene	interferon-induced transmembrane protein pseudogene	-
ENSG00000267069	0	0	0	3.02805	11.0879	6.08365	0	6.7332	-5.22811	0.00844971	1	AP005264.1	18	12288308	12291488	+	733	lincRNA	novel transcript	-
ENSG00000110324	0	0	0	6.05609	0	13.1812	0	6.41244	-5.15746	0.0208342	1	IL10RA	11	117986348	118003037	+	8102	protein_coding	interleukin 10 receptor subunit alpha [Source:HGNC Symbol;Acc:HGNC:5964]	-
ENSG00000248780	0	0	0.973747	6.05609	7.05594	24.3346	0.324582	12.4822	-5.1566	0.00190132	1	ARL4AP2	4	40786110	40786710	+	601	processed_pseudogene	ADP ribosylation factor like GTPase 4A pseudogene 2 [Source:HGNC Symbol;Acc:HGNC:32379]	-
ENSG00000261775	0	0	0	6.05609	6.04795	7.09759	0	6.40054	-5.15494	0.00940898	1	AC012435.2	15	74489602	74516959	+	361	lincRNA	novel transcript	-
ENSG00000277481	0	0	0	13.1215	2.01598	4.05576	0	6.39776	-5.15436	0.0120791	1	PKD1L3	16	71929538	71999978	-	5199	protein_coding	polycystin 1 like 3, transient receptor potential channel interacting [Source:HGNC Symbol;Acc:HGNC:21716]	-
ENSG00000159784	0	0	0	8.07479	9.07192	2.02788	0	6.39153	-5.15307	0.0111119	1	FAM131B	7	143353400	143362770	-	6430	protein_coding	family with sequence similarity 131 member B [Source:HGNC Symbol;Acc:HGNC:22202]	-
ENSG00000260672	0	0	0	0	19.1518	0	0	6.38394	-5.15136	0.0401783	1	AC100827.4	15	72615810	72618250	+	2441	lincRNA	novel transcript	-
ENSG00000236871	1.80497	0	0	29.2711	19.1518	17.237	0.601655	21.8866	-5.10151	0.000143376	1	LINC00106	X	1396427	1399402	+	592	lincRNA	long intergenic non-protein coding RNA 106 [Source:HGNC Symbol;Acc:HGNC:31843]	-
ENSG00000100399	0	0	0	1.00935	2.01598	15.2091	0	6.07815	-5.08015	0.0187582	1	CHADL	22	41229510	41240934	-	2599	protein_coding	chondroadherin like [Source:HGNC Symbol;Acc:HGNC:25165]	-
ENSG00000204442	0	0	0	8.07479	2.01598	8.11153	0	6.06743	-5.07776	0.0136869	1	FAM155A	13	107163510	107866735	-	8503	protein_coding	family with sequence similarity 155 member A [Source:HGNC Symbol;Acc:HGNC:33877]	-
ENSG00000103942	0	0	0	1.00935	11.0879	6.08365	0	6.0603	-5.0762	0.016037	1	HOMER2	15	82836946	82986153	-	14685	protein_coding	homer scaffold protein 2 [Source:HGNC Symbol;Acc:HGNC:17513]	-
ENSG00000166558	0	0	0	4.03739	10.0799	4.05576	0	6.05769	-5.07563	0.0130033	1	SLC38A8	16	84009667	84042636	-	1819	protein_coding	solute carrier family 38 member 8 [Source:HGNC Symbol;Acc:HGNC:32434]	-
ENSG00000223849	0	0	0	5.04674	11.0879	2.02788	0	6.05418	-5.07485	0.0143205	1	AL354893.1	9	95123521	95123868	+	348	processed_pseudogene	ribosomal protein S26 (RPS26) pseudogene	-
ENSG00000130477	0	0	0	3.02805	13.1039	2.02788	0	6.05327	-5.07465	0.0155497	1	UNC13A	19	17601328	17688365	-	11188	protein_coding	unc-13 homolog A [Source:HGNC Symbol;Acc:HGNC:23150]	-
ENSG00000083814	0	0	0.973747	23.215	4.03196	7.09759	0.324582	11.4482	-5.03206	0.00316371	1	ZNF671	19	57719751	57727624	-	3532	protein_coding	zinc finger protein 671 [Source:HGNC Symbol;Acc:HGNC:26279]	zf-C2H2
ENSG00000284633	0	0	0	0	5.03996	12.1673	0	5.73575	-4.99659	0.0304982	1	AL031590.1	22	39242188	39279897	+	4521	antisense	novel transcript, antisense to PDGFB	-
ENSG00000223787	0	0	0	6.05609	4.03196	7.09759	0	5.72855	-4.99488	0.0154911	1	AL354890.1	1	92580476	92580821	-	346	processed_pseudogene	ACN9 homolog (S. cerevisiae) pseudogene	-
ENSG00000278276	0	0	0	5.04674	5.03996	7.09759	0	5.7281	-4.99478	0.015333	1	AL110115.2	20	31580890	31581214	+	325	lincRNA	novel transcript	-
ENSG00000228350	0	0	0	12.1122	0	5.06971	0	5.7273	-4.99459	0.0306256	1	LINC02585	3	48663776	48669174	+	196	antisense	long intergenic non-protein coding RNA 2585 [Source:HGNC Symbol;Acc:HGNC:50302]	-
ENSG00000234750	0	0	0	13.1215	0	4.05576	0	5.72577	-4.99423	0.031358	1	AC012618.2	19	12284337	12285185	+	849	processed_pseudogene	ribosomal protein S2 (RPS2) pseudogene	-
ENSG00000082126	0	0	0	6.05609	8.06393	3.04182	0	5.72061	-4.99304	0.0161759	1	MPP4	2	201644870	201698694	-	4924	protein_coding	membrane palmitoylated protein 4 [Source:HGNC Symbol;Acc:HGNC:13680]	-
ENSG00000225778	0	0	0	3.02805	11.0879	3.04182	0	5.71926	-4.99272	0.0176871	1	PROSER2-AS1	10	11849608	11894700	-	3274	antisense	PROSER2 antisense RNA 1 [Source:HGNC Symbol;Acc:HGNC:27343]	-
ENSG00000235958	0	0	0	13.1215	4.03196	0	0	5.71783	-4.99235	0.03148	1	UBOX5-AS1	20	3106913	3150867	+	2027	antisense	UBOX5 antisense RNA 1 [Source:HGNC Symbol;Acc:HGNC:44111]	-
ENSG00000260369	0	0	0	3.02805	14.1119	0	0	5.71331	-4.99127	0.0326159	1	AC120024.1	17	80453735	80454729	-	995	lincRNA	novel transcript	-
ENSG00000284640	0	0	0	1.00935	16.1279	0	0	5.7124	-4.99104	0.0375477	1	AL590434.1	1	35141515	35146435	-	1886	lincRNA	uncharacterized LOC105378644 [Source:NCBI gene;Acc:105378644]	-
ENSG00000270640	0	0	0.973747	9.08414	8.06393	15.2091	0.324582	10.7857	-4.94594	0.00308064	1	AC104695.3	2	28396815	28397110	+	296	sense_intronic	novel transcript, sense intronic to FOSL2	-
ENSG00000271806	0	0	0	0	6.04795	10.1394	0	5.39579	-4.90848	0.0362981	1	AL590822.2	1	2141084	2145279	-	4196	antisense	novel transcript, antisense PRKCZ	-
ENSG00000162068	0	0	0	8.07479	0	8.11153	0	5.39544	-4.9084	0.0359522	1	NTN3	16	2471499	2474145	+	1986	protein_coding	netrin 3 [Source:HGNC Symbol;Acc:HGNC:8030]	-
ENSG00000267375	0	0	0	8.07479	1.00799	7.09759	0	5.39346	-4.90789	0.0239034	1	AC008649.2	19	38683873	38693606	-	242	antisense	novel transcript, antisense to ACTN4	-
ENSG00000280114	0	0	0	1.00935	8.06393	7.09759	0	5.39029	-4.9071	0.0239446	1	AL021920.2	1	16681097	16688749	-	1351	unprocessed_pseudogene	phosphodiesterase 4D interacting protein (myomegalin) (PDE4DIP) pseudogene	-
ENSG00000226957	0	0	0	3.02805	8.06393	5.06971	0	5.38723	-4.90635	0.0205042	1	AL358075.1	1	46046818	46048368	+	649	antisense	novel transcript	-
ENSG00000285744	0	0	0	0	11.0879	5.06971	0	5.38587	-4.90599	0.0369579	1	AC083837.2	8	78805293	78956082	+	2921	bidirectional_promoter_lncRNA	novel transcript	-
ENSG00000233560	0	0	0	0	11.0879	5.06971	0	5.38587	-4.90599	0.0369579	1	KRT8P39	12	68705634	68707066	+	1433	processed_pseudogene	keratin 8 pseudogene 39 [Source:HGNC Symbol;Acc:HGNC:39873]	-
ENSG00000272182	0	0	0	10.0935	4.03196	2.02788	0	5.38444	-4.90566	0.0223924	1	AC135507.1	3	58428255	58428815	+	561	antisense	novel transcript, antisense to PDHB	-
ENSG00000278576	0	0	0	9.08414	5.03996	2.02788	0	5.38399	-4.90555	0.0218536	1	AL162171.3	14	88589231	88592408	+	3178	sense_intronic	novel transcript, sense intronic to ZC3H14	-
ENSG00000232324	0	0	0	10.0935	6.04795	0	0	5.38048	-4.90464	0.0365814	1	AC008440.3	19	53864763	53866140	+	555	lincRNA	novel transcript	-
ENSG00000259710	0	0	0	5.04674	11.0879	0	0	5.37821	-4.90406	0.0371011	1	NUTF2P6	15	35282596	35282980	+	385	processed_pseudogene	nuclear transport factor 2 pseudogene 6 [Source:HGNC Symbol;Acc:HGNC:50455]	-
ENSG00000226609	0	0	0	2.0187	14.1119	0	0	5.37686	-4.90371	0.0408591	1	AL390067.1	9	112748902	112750456	-	420	antisense	novel transcript	-
ENSG00000266643	0	0	0	0	16.1279	0	0	5.37595	-4.90343	0.0628788	1	MIR3677	16	2270713	2270772	+	60	miRNA	microRNA 3677 [Source:HGNC Symbol;Acc:HGNC:38932]	-
ENSG00000270177	0	0	0.973747	8.07479	10.0799	13.1812	0.324582	10.4453	-4.89971	0.0035098	1	AC104109.2	5	134226410	134227827	+	1418	lincRNA	novel transcript	-
ENSG00000270882	0.902483	1.06003	0	9.08414	44.3516	4.05576	0.654171	19.1638	-4.88	0.000837587	1	HIST2H4A	1	149832659	149839767	+	1876	protein_coding	histone cluster 2 H4 family member a [Source:HGNC Symbol;Acc:HGNC:4794]	-
ENSG00000135426	0	1.06003	0	1.00935	12.0959	17.237	0.353343	10.1141	-4.85317	0.00692157	1	TESPA1	12	54948018	54984746	-	5025	protein_coding	thymocyte expressed, positive selection associated 1 [Source:HGNC Symbol;Acc:HGNC:29109]	-
ENSG00000272715	0	0	0	5.04674	0	10.1394	0	5.06205	-4.81631	0.0443807	1	AL157904.1	1	116909149	116909531	-	383	lincRNA	novel transcript	-
ENSG00000249695	0	0	0	3.02805	2.01598	10.1394	0	5.06115	-4.81603	0.0285413	1	AC026369.1	12	137411	149169	-	5439	antisense	uncharacterized LOC574538 [Source:NCBI gene;Acc:574538]	-
ENSG00000251230	0	0	0	5.04674	2.01598	8.11153	0	5.05808	-4.81522	0.0270839	1	MIR3945HG	4	184844585	184855751	-	986	lincRNA	MIR3945 host gene [Source:HGNC Symbol;Acc:HGNC:52002]	-
ENSG00000234718	0	0	0	0	7.05594	8.11153	0	5.05582	-4.81464	0.0438416	1	AC007161.1	7	7738524	7742574	-	1496	transcribed_processed_pseudogene	ribosomal protein L23a (RPL23A) pseudogene	-
ENSG00000214992	0	0	0	2.0187	6.04795	7.09759	0	5.05474	-4.81434	0.0268965	1	AKAP17BP	X	119249346	119257667	-	2719	unprocessed_pseudogene	A-kinase anchoring protein 17B, pseudogene [Source:HGNC Symbol;Acc:HGNC:38514]	-
ENSG00000184389	0	0	0	0	8.06393	7.09759	0	5.05384	-4.81411	0.0438868	1	A3GALT2	1	33306766	33321098	-	1023	protein_coding	alpha 1,3-galactosyltransferase 2 [Source:HGNC Symbol;Acc:HGNC:30005]	-
ENSG00000278995	0	0	0	4.03739	6.04795	5.06971	0	5.05168	-4.81354	0.0250613	1	Z69720.2	16	74683	74961	+	279	TEC	TEC	-
ENSG00000260082	0	0	0	9.08414	3.02397	3.04182	0	5.04998	-4.81309	0.0271437	1	AC106886.1	16	30821068	30822110	-	600	processed_pseudogene	chromosome 20 open reading frame 27 (C20orf27p) pseudogene	-
ENSG00000153093	0	0	0	5.04674	7.05594	3.04182	0	5.04817	-4.81262	0.0258187	1	ACOXL	2	110732573	111118222	+	5747	protein_coding	acyl-CoA oxidase like [Source:HGNC Symbol;Acc:HGNC:25621]	-
ENSG00000051180	0	0	0	1.00935	11.0879	3.04182	0	5.04636	-4.81213	0.0319359	1	RAD51	15	40694774	40732339	+	3046	protein_coding	RAD51 recombinase [Source:HGNC Symbol;Acc:HGNC:9817]	-
ENSG00000269191	0	0	0	6.05609	8.06393	1.01394	0	5.04465	-4.81168	0.0299851	1	AC005387.2	19	18532908	18536188	+	440	antisense	novel transcript, antisense to FKBP8	-
ENSG00000213985	0	0	0	9.08414	6.04795	0	0	5.04403	-4.81148	0.044331	1	AC078899.1	19	20257720	20259418	+	1185	processed_pseudogene	ARP2 actin-related protein 2 homolog (yeast) (ACTR2) pseudogene	-
ENSG00000232912	0	0	0	2.0187	13.1039	0	0	5.04086	-4.81062	0.0488454	1	AL096855.1	1	8424645	8434838	+	702	antisense	uncharacterized LOC102724552 [Source:NCBI gene;Acc:102724552]	-
ENSG00000140955	0	0	0	0	15.1199	0	0	5.03996	-4.81032	0.0734447	1	ADAD2	16	84191138	84197168	+	4111	protein_coding	adenosine deaminase domain containing 2 [Source:HGNC Symbol;Acc:HGNC:30714]	-
ENSG00000244113	0	0	0	0	0	14.1952	0	4.73173	-4.71888	0.0849849	1	AC079193.1	8	17150301	17150888	-	588	processed_pseudogene	ribosomal protein L9 (RPL9) pseudogene	-
ENSG00000275207	0	0	0	1.00935	0	13.1812	0	4.73019	-4.7184	0.0620355	1	MIR6740	1	202003124	202003236	+	113	miRNA	microRNA 6740 [Source:HGNC Symbol;Acc:HGNC:50082]	-
ENSG00000230612	0	0	0	1.00935	0	13.1812	0	4.73019	-4.7184	0.0620355	1	AC004039.1	5	132688681	132723725	+	1789	antisense	novel transcript, antisense to KIF3A	-
ENSG00000180537	0	0	0	1.00935	0	13.1812	0	4.73019	-4.7184	0.0620355	1	RNF182	6	13924446	13980302	+	4090	protein_coding	ring finger protein 182 [Source:HGNC Symbol;Acc:HGNC:28522]	-
ENSG00000260314	0	0	0	4.03739	0	10.1394	0	4.7256	-4.71706	0.0546316	1	MRC1	10	17809344	17911170	+	5198	protein_coding	mannose receptor C-type 1 [Source:HGNC Symbol;Acc:HGNC:7228]	-
ENSG00000248362	0	0	0	1.00935	3.02397	10.1394	0	4.72424	-4.71664	0.0389548	1	AC011352.1	5	147886086	147886878	-	793	antisense	novel transcript	-
ENSG00000234003	0	0	0	3.02805	2.01598	9.12547	0	4.72317	-4.71633	0.0354714	1	MTATP6P27	19	12506249	12508030	+	621	unprocessed_pseudogene	MT-ATP6 pseudogene 27 [Source:HGNC Symbol;Acc:HGNC:52183]	-
ENSG00000268267	0	0	0	6.05609	0	8.11153	0	4.72254	-4.71618	0.0535181	1	SIGLEC29P	19	51563797	51564910	-	1114	unprocessed_pseudogene	sialic acid binding Ig like lectin 29, pseudogene [Source:HGNC Symbol;Acc:HGNC:15619]	-
ENSG00000230730	0	0	0	3.02805	3.02397	8.11153	0	4.72118	-4.71577	0.033786	1	AC074011.1	2	28633282	28664540	-	581	antisense	novel transcript	-
ENSG00000136867	0	0	0	3.02805	3.02397	8.11153	0	4.72118	-4.71577	0.033786	1	SLC31A2	9	113150942	113164137	+	2504	protein_coding	solute carrier family 31 member 2 [Source:HGNC Symbol;Acc:HGNC:11017]	-
ENSG00000272752	0	0	0	6.05609	1.00799	7.09759	0	4.72056	-4.7156	0.0370456	1	STAG3L5P-PVRIG2P-PILRB	7	100336104	100367831	+	3816	processed_transcript	STAG3L5P-PVRIG2P-PILRB readthrough [Source:HGNC Symbol;Acc:HGNC:48898]	-
ENSG00000260633	0	0	0	0	6.04795	8.11153	0	4.71983	-4.71541	0.0535952	1	AC010207.1	3	134347288	134349233	-	1946	lincRNA	novel transcript	-
ENSG00000243265	0	0	0	8.07479	0	6.08365	0	4.71948	-4.71531	0.053605	1	RPL23AP55	8	23206918	23207369	+	452	processed_pseudogene	ribosomal protein L23a pseudogene 55 [Source:HGNC Symbol;Acc:HGNC:35997]	-
ENSG00000176601	0	0	0	1.00935	6.04795	7.09759	0	4.71829	-4.71496	0.0370935	1	MAP3K19	2	134964491	135047468	-	6073	protein_coding	mitogen-activated protein kinase kinase kinase 19 [Source:HGNC Symbol;Acc:HGNC:26249]	-
ENSG00000204644	0	0	0	0	7.05594	7.09759	0	4.71784	-4.71484	0.0535157	1	ZFP57	6	29672392	29681110	-	2149	protein_coding	ZFP57 zinc finger protein [Source:HGNC Symbol;Acc:HGNC:18791]	zf-C2H2
ENSG00000164106	0	0	0	4.03739	4.03196	6.08365	0	4.71767	-4.71478	0.0321629	1	SCRG1	4	173384701	173406380	-	5396	protein_coding	stimulator of chondrogenesis 1 [Source:HGNC Symbol;Acc:HGNC:17036]	-
ENSG00000184361	0	0	0	3.02805	5.03996	6.08365	0	4.71722	-4.71465	0.0325602	1	SPATA32	17	45254393	45262112	-	1946	protein_coding	spermatogenesis associated 32 [Source:HGNC Symbol;Acc:HGNC:26349]	-
ENSG00000220412	0	0	0	3.02805	6.04795	5.06971	0	4.71523	-4.7141	0.0325988	1	AL356234.1	6	137705423	137707201	-	1779	processed_pseudogene	protein tyrosine phosphatase, non-receptor type 11 (PTPN11) pseudogene	-
ENSG00000227625	0	0	0	5.04674	5.03996	4.05576	0	4.71415	-4.71379	0.0319852	1	AL359510.1	1	228134785	228134992	-	208	processed_pseudogene	ribosomal protein S28 (RPS28) pseudogene	-
ENSG00000261409	0	0	0	4.03739	7.05594	3.04182	0	4.71172	-4.71311	0.033082	1	AL035425.3	X	108719949	108724944	-	4996	sense_overlapping	novel transcript, overlapping to IRS4	-
ENSG00000137710	0	0	0	9.08414	5.03996	0	0	4.70803	-4.71202	0.0543582	1	RDX	11	109864295	110296722	-	8528	protein_coding	radixin [Source:HGNC Symbol;Acc:HGNC:9944]	-
ENSG00000283268	0	0	0	5.04674	9.07192	0	0	4.70622	-4.7115	0.0544102	1	TEX54	11	62832319	62832803	-	485	protein_coding	testis expressed 54 [Source:HGNC Symbol;Acc:HGNC:53729]	-
ENSG00000042781	0	0	0	3.02805	11.0879	0	0	4.70532	-4.71124	0.0564922	1	USH2A	1	215622894	216423396	-	20506	protein_coding	usherin [Source:HGNC Symbol;Acc:HGNC:12601]	-
ENSG00000186844	0	0	0	0	0	13.1812	0	4.39374	-4.61196	0.0999608	1	LCE1A	1	152827473	152827894	+	422	protein_coding	late cornified envelope 1A [Source:HGNC Symbol;Acc:HGNC:29459]	-
ENSG00000243005	0	0	0	0	0	13.1812	0	4.39374	-4.61196	0.0999608	1	RN7SL16P	4	24563193	24563461	-	269	misc_RNA	RNA, 7SL, cytoplasmic 16, pseudogene [Source:HGNC Symbol;Acc:HGNC:46032]	-
ENSG00000231804	0	0	0	1.00935	0	12.1673	0	4.39221	-4.61144	0.0742961	1	AL353748.1	9	88484852	88485325	-	474	processed_pseudogene	ribosomal protein L21 (RPL21) pseudogene	-
ENSG00000234571	0	0	0	3.02805	0	10.1394	0	4.38915	-4.61048	0.067689	1	AC239798.2	1	143877731	143885076	-	3540	lincRNA	novel transcript	-
ENSG00000186047	0	0	0	3.02805	0	10.1394	0	4.38915	-4.61048	0.067689	1	DLEU7	13	50711008	50843939	-	3656	protein_coding	deleted in lymphocytic leukemia, 7 [Source:HGNC Symbol;Acc:HGNC:17567]	-
ENSG00000203801	0	0	0	0	3.02397	10.1394	0	4.38779	-4.61006	0.0677378	1	LINC00222	6	108751654	108769942	+	3311	lincRNA	long intergenic non-protein coding RNA 222 [Source:HGNC Symbol;Acc:HGNC:21560]	-
ENSG00000171403	0	0	0	4.03739	1.00799	8.11153	0	4.38564	-4.60937	0.047088	1	KRT9	17	41565841	41572058	-	2290	protein_coding	keratin 9 [Source:HGNC Symbol;Acc:HGNC:6447]	-
ENSG00000233797	0	0	0	6.05609	0	7.09759	0	4.38456	-4.60906	0.0654387	1	UFL1-AS1	6	96358374	96521669	-	548	antisense	UFL1 antisense RNA 1 [Source:HGNC Symbol;Acc:HGNC:41007]	-
ENSG00000279430	0	0	0	0	5.03996	8.11153	0	4.38383	-4.60884	0.0658144	1	AL590560.2	1	159910094	159910554	-	461	TEC	novel transcript	-
ENSG00000230212	0	0	0	0	5.03996	8.11153	0	4.38383	-4.60884	0.0658144	1	AP000688.1	21	36069642	36126640	-	1293	sense_intronic	uncharacterized LOC100133286 [Source:NCBI gene;Acc:100133286]	-
ENSG00000228019	0	0	0	1.00935	5.03996	7.09759	0	4.3823	-4.60835	0.0465869	1	AC006480.1	7	67307605	67308356	-	378	unprocessed_pseudogene	ribosomal protein L29 (RPL29) pseudogene	-
ENSG00000143473	0	0	0	0	6.04795	7.09759	0	4.38184	-4.60823	0.0655349	1	KCNH1	1	210676823	211134180	-	9812	protein_coding	potassium voltage-gated channel subfamily H member 1 [Source:HGNC Symbol;Acc:HGNC:6250]	-
ENSG00000280163	0	0	0	8.07479	0	5.06971	0	4.3815	-4.60812	0.0658972	1	AC040160.2	16	67205175	67206849	-	1675	TEC	novel transcript	-
ENSG00000163207	0	0	0	6.05609	3.02397	4.05576	0	4.37861	-4.60724	0.0417961	1	IVL	1	152908545	152911886	+	2153	protein_coding	involucrin [Source:HGNC Symbol;Acc:HGNC:6187]	-
ENSG00000196604	0	0	0	9.08414	1.00799	3.04182	0	4.37798	-4.60704	0.0484228	1	POTEF	2	130074030	130129222	-	4209	protein_coding	POTE ankyrin domain family member F [Source:HGNC Symbol;Acc:HGNC:33905]	-
ENSG00000129007	0	0	0	4.03739	5.03996	4.05576	0	4.3777	-4.60696	0.0411013	1	CALML4	15	68190705	68206110	-	5038	protein_coding	calmodulin like 4 [Source:HGNC Symbol;Acc:HGNC:18445]	-
ENSG00000180481	0	0	0	0	10.0799	3.04182	0	4.37391	-4.60578	0.0682388	1	GLIPR1L2	12	75391070	75432688	+	3790	protein_coding	GLIPR1 like 2 [Source:HGNC Symbol;Acc:HGNC:28592]	-
ENSG00000253121	0	0	0	13.1215	0	0	0	4.37384	-4.60573	0.100881	1	AC120042.2	8	63024372	63025294	+	667	antisense	novel transcript	-
ENSG00000276916	0	0	0	13.1215	0	0	0	4.37384	-4.60573	0.100881	1	AL442125.2	13	113511747	113514473	+	418	sense_intronic	novel transcript, sense intronic	-
ENSG00000267904	0	0	0	13.1215	0	0	0	4.37384	-4.60573	0.100881	1	AC024075.1	19	16639967	16640668	-	546	sense_intronic	novel transcript, sense intronic C19orf42	-
ENSG00000223901	0	0	0	10.0935	3.02397	0	0	4.37249	-4.60534	0.0682904	1	AP001469.1	21	46220269	46225364	+	1117	antisense	novel transcript	-
ENSG00000214650	0	0	0	9.08414	4.03196	0	0	4.37203	-4.6052	0.0669926	1	AC073592.1	12	124513222	124514813	+	1282	lincRNA	novel transcript	-
ENSG00000250541	0	0	0	0	11.0879	2.02788	0	4.37193	-4.60516	0.0705616	1	AC092436.4	4	25770266	25773577	+	483	antisense	novel transcript	-
ENSG00000267501	0	0	0	0	11.0879	2.02788	0	4.37193	-4.60516	0.0705616	1	AC104365.2	18	58754859	58757842	-	740	lincRNA	novel transcript	-
ENSG00000223878	0	0	0	7.06544	6.04795	0	0	4.37113	-4.60492	0.0659163	1	PPIAP53	17	15506866	15507354	+	489	processed_pseudogene	peptidylprolyl isomerase A pseudogene 53 [Source:HGNC Symbol;Acc:HGNC:53677]	-
ENSG00000272562	0	0	0	6.05609	7.05594	0	0	4.37068	-4.60478	0.0659325	1	AL512343.2	1	226060712	226061876	-	490	antisense	novel transcript, antisense to H3F3A	-
ENSG00000212396	0	0	0	6.05609	7.05594	0	0	4.37068	-4.60478	0.0659325	1	RNA5SP323	10	93510548	93510680	-	133	rRNA_pseudogene	RNA, 5S ribosomal pseudogene 323 [Source:HGNC Symbol;Acc:HGNC:43223]	-
ENSG00000172935	0	0	0	5.04674	8.06393	0	0	4.37022	-4.60464	0.0662995	1	MRGPRF	11	69004395	69013409	-	2746	protein_coding	MAS related GPR family member F [Source:HGNC Symbol;Acc:HGNC:24828]	-
ENSG00000259656	0	0	0	4.03739	9.07192	0	0	4.36977	-4.6045	0.067074	1	AC013452.2	15	49101791	49103264	+	743	lincRNA	novel transcript	-
ENSG00000268869	0	0	0	0	13.1039	0	0	4.36796	-4.60388	0.101155	1	ESPNP	1	16687339	16720157	-	3178	transcribed_unprocessed_pseudogene	espin pseudogene [Source:HGNC Symbol;Acc:HGNC:23285]	-
ENSG00000238140	0	0	0	0	13.1039	0	0	4.36796	-4.60388	0.101155	1	AC104170.2	1	51461721	51463416	+	678	antisense	novel transcript	-
ENSG00000090530	0	0	0	0	13.1039	0	0	4.36796	-4.60388	0.101155	1	P3H2	3	189956728	190122437	-	5605	protein_coding	prolyl 3-hydroxylase 2 [Source:HGNC Symbol;Acc:HGNC:19317]	-
ENSG00000280444	0	0	0	0	13.1039	0	0	4.36796	-4.60388	0.101155	1	AC073592.10	12	124623391	124623987	+	597	TEC	novel transcript	-
ENSG00000274248	0	0	0	0	13.1039	0	0	4.36796	-4.60388	0.101155	1	AJ011932.1	21	45974489	45974953	+	465	lincRNA	novel transcript	-
ENSG00000179564	0.902483	0	0	1.00935	6.04795	17.237	0.300828	8.0981	-4.53237	0.0168782	1	LSMEM2	3	50279027	50288114	+	1494	protein_coding	leucine rich single-pass membrane protein 2 [Source:HGNC Symbol;Acc:HGNC:26781]	-
ENSG00000204434	0	0	0	0	0	12.1673	0	4.05576	-4.49648	0.117964	1	POTEKP	2	131591752	131627266	+	2688	unprocessed_pseudogene	POTE ankyrin domain family member K, pseudogene [Source:HGNC Symbol;Acc:HGNC:30182]	-
ENSG00000255008	0	0	0	0	0	12.1673	0	4.05576	-4.49648	0.117964	1	AP000442.1	11	59561146	59566074	-	769	lincRNA	novel transcript	-
ENSG00000241641	0	0	0	0	0	12.1673	0	4.05576	-4.49648	0.117964	1	RPS23P6	16	12081237	12081902	+	431	processed_pseudogene	ribosomal protein S23 pseudogene 6 [Source:HGNC Symbol;Acc:HGNC:36511]	-
ENSG00000244676	0	0	0	0	0	12.1673	0	4.05576	-4.49648	0.117964	1	AL109761.1	21	17793488	17810845	+	454	antisense	novel transcript, antisense to C21orf91	-
ENSG00000272682	0	0	0	1.00935	0	11.1534	0	4.05423	-4.49592	0.0893586	1	AC004471.2	22	19124309	19128449	-	1514	lincRNA	novel transcript	-
ENSG00000169418	0	0	0	2.0187	0	10.1394	0	4.0527	-4.4954	0.0846495	1	NPR1	1	153678637	153693992	+	5003	protein_coding	natriuretic peptide receptor 1 [Source:HGNC Symbol;Acc:HGNC:7943]	-
ENSG00000198796	0	0	0	3.02805	0	9.12547	0	4.05117	-4.49488	0.0823766	1	ALPK2	18	58481247	58628957	-	9431	protein_coding	alpha kinase 2 [Source:HGNC Symbol;Acc:HGNC:20565]	-
ENSG00000251467	0	0	0	2.0187	1.00799	9.12547	0	4.05072	-4.4947	0.0619841	1	AC020893.2	5	72996920	72997642	+	723	processed_pseudogene	dullard homolog (Xenopus laevis) (DULLARD) pseudogene	-
ENSG00000236308	0	0	0	0	3.02397	9.12547	0	4.04981	-4.49443	0.0824374	1	AL138921.2	10	100190036	100190747	+	578	antisense	novel transcript, antisense to CHUK	-
ENSG00000160326	0	0	0	4.03739	0	8.11153	0	4.04964	-4.49437	0.0811283	1	SLC2A6	9	133471095	133479137	-	3540	protein_coding	solute carrier family 2 member 6 [Source:HGNC Symbol;Acc:HGNC:11011]	-
ENSG00000223156	0	0	0	4.03739	0	8.11153	0	4.04964	-4.49437	0.0811283	1	RNU2-18P	10	16476003	16476164	+	162	snRNA	RNA, U2 small nuclear 18, pseudogene [Source:HGNC Symbol;Acc:HGNC:48511]	-
ENSG00000234936	0	0	0	0	4.03196	8.11153	0	4.04783	-4.49377	0.0812088	1	AC010883.1	2	43229573	43233394	+	398	antisense	novel transcript	-
ENSG00000201684	0	0	0	6.05609	0	6.08365	0	4.04658	-4.49335	0.0803532	1	RN7SKP239	11	67362414	67362708	+	295	misc_RNA	RNA, 7SK small nuclear pseudogene 239 [Source:HGNC Symbol;Acc:HGNC:45963]	-
ENSG00000185909	0	0	0	0	5.03996	7.09759	0	4.04585	-4.4931	0.0806036	1	KLHDC8B	3	49171611	49176486	+	2158	protein_coding	kelch domain containing 8B [Source:HGNC Symbol;Acc:HGNC:28557]	-
ENSG00000121318	0	0	0	4.03739	2.01598	6.08365	0	4.04567	-4.49303	0.0547848	1	TAS2R10	12	10825317	10826358	-	1042	protein_coding	taste 2 receptor member 10 [Source:HGNC Symbol;Acc:HGNC:14918]	-
ENSG00000235934	0	0	0	7.06544	0	5.06971	0	4.04505	-4.49284	0.080639	1	AC007405.2	2	170816293	170818037	-	832	antisense	novel transcript	-
ENSG00000248318	0	0	0	7.06544	0	5.06971	0	4.04505	-4.49284	0.080639	1	AC104958.1	8	120761253	120776832	+	1973	antisense	uncharacterized LOC101927543 [Source:NCBI gene;Acc:101927543]	-
ENSG00000257838	0	0	0	7.06544	0	5.06971	0	4.04505	-4.49284	0.080639	1	OTOAP1	16	22545698	22576865	+	2661	transcribed_unprocessed_pseudogene	OTOA pseudogene 1 [Source:HGNC Symbol;Acc:HGNC:53869]	-
ENSG00000255893	0	0	0	2.0187	4.03196	6.08365	0	4.04477	-4.49273	0.0548153	1	AP000786.1	11	94472908	94473570	-	581	antisense	novel transcript	-
ENSG00000152439	0	0	0	5.04674	2.01598	5.06971	0	4.04414	-4.49253	0.0545324	1	ZNF773	19	57499915	57518404	+	8073	protein_coding	zinc finger protein 773 [Source:HGNC Symbol;Acc:HGNC:30487]	zf-C2H2
ENSG00000142538	0	0	0	0	6.04795	6.08365	0	4.04386	-4.49244	0.0804737	1	PTH2	19	49422414	49423441	-	459	protein_coding	parathyroid hormone 2 [Source:HGNC Symbol;Acc:HGNC:30828]	-
ENSG00000229052	0	0	0	9.08414	0	3.04182	0	4.04199	-4.49182	0.0827885	1	AL449283.1	1	92930696	92934098	+	3403	transcribed_processed_pseudogene	GAJ protein pseudogene	-
ENSG00000204241	0	0	0	3.02805	5.03996	4.05576	0	4.04126	-4.49158	0.0532748	1	AP000911.1	11	134032272	134046849	+	4032	lincRNA	uncharacterized LOC100128239 [Source:NCBI gene;Acc:100128239]	-
ENSG00000008438	0	0	0	2.0187	6.04795	4.05576	0	4.0408	-4.49143	0.0549492	1	PGLYRP1	19	46019153	46023065	-	720	protein_coding	peptidoglycan recognition protein 1 [Source:HGNC Symbol;Acc:HGNC:8904]	-
ENSG00000269825	0	0	0	2.0187	6.04795	4.05576	0	4.0408	-4.49143	0.0549492	1	AC022150.4	19	52650437	52653284	-	2848	sense_intronic	novel transcript, sense intronic to ZNF83	-
ENSG00000092850	0	0	0	1.00935	7.05594	4.05576	0	4.04035	-4.49128	0.0591054	1	TEKT2	1	36084075	36088275	+	1978	protein_coding	tektin 2 [Source:HGNC Symbol;Acc:HGNC:11725]	-
ENSG00000166341	0	0	0	0	8.06393	4.05576	0	4.0399	-4.49112	0.0815628	1	DCHS1	11	6621323	6655854	-	10765	protein_coding	dachsous cadherin-related 1 [Source:HGNC Symbol;Acc:HGNC:13681]	-
ENSG00000226908	0	0	0	0	8.06393	4.05576	0	4.0399	-4.49112	0.0815628	1	HIST1H2BPS3	13	21483834	21484174	-	341	processed_pseudogene	HIST1H2B pseudogene 3 [Source:HGNC Symbol;Acc:HGNC:42633]	-
ENSG00000280247	0	0	0	0	8.06393	4.05576	0	4.0399	-4.49112	0.0815628	1	AC005578.1	19	4246339	4247358	-	1020	TEC	TEC	-
ENSG00000243560	0	0	0	4.03739	5.03996	3.04182	0	4.03972	-4.49108	0.0533257	1	RN7SL364P	19	46688797	46689068	-	272	misc_RNA	RNA, 7SL, cytoplasmic 364, pseudogene [Source:HGNC Symbol;Acc:HGNC:46380]	-
ENSG00000077274	0	0	0	0	9.07192	3.04182	0	4.03791	-4.49045	0.0829719	1	CAPN6	X	111245103	111270523	-	3568	protein_coding	calpain 6 [Source:HGNC Symbol;Acc:HGNC:1483]	-
ENSG00000230870	0	0	0	12.1122	0	0	0	4.03739	-4.49025	0.118988	1	FBXW11P1	21	31627127	31628600	-	1474	processed_pseudogene	F-box and WD repeat domain containing 11 pseudogene 1 [Source:HGNC Symbol;Acc:HGNC:1145]	-
ENSG00000265735	0	0	0	7.06544	4.03196	1.01394	0	4.03712	-4.49022	0.0592195	1	RN7SL5P	9	9442060	9442380	+	321	misc_RNA	RNA, 7SL, cytoplasmic 5, pseudogene [Source:HGNC Symbol;Acc:HGNC:10040]	-
ENSG00000239969	0	0	0	11.1028	1.00799	0	0	4.03694	-4.49012	0.0901621	1	AC091390.4	7	102364162	102380633	+	740	transcribed_unprocessed_pseudogene	uncharacterized LOC100289561 [Source:NCBI gene;Acc:100289561]	-
ENSG00000280169	0	0	0	5.04674	6.04795	1.01394	0	4.03621	-4.48992	0.0587437	1	AL136526.1	13	100537365	100539567	+	2203	antisense	novel transcript, antisense to GGACT	-
ENSG00000272211	0	0	0	8.07479	4.03196	0	0	4.03558	-4.48967	0.081756	1	AC114760.2	2	196151263	196154881	+	2065	antisense	novel transcript, antisense to STK17B	-
ENSG00000254985	0	0	0	5.04674	7.05594	0	0	4.03423	-4.48922	0.0811216	1	RSF1-IT2	11	77717712	77718411	-	566	sense_intronic	RSF1 intronic transcript 2 [Source:HGNC Symbol;Acc:HGNC:41438]	-
ENSG00000185532	0	0	0	5.04674	7.05594	0	0	4.03423	-4.48922	0.0811216	1	PRKG1	10	50990891	52298350	+	12831	protein_coding	protein kinase cGMP-dependent 1 [Source:HGNC Symbol;Acc:HGNC:9414]	-
ENSG00000240882	0	0	0	4.03739	8.06393	0	0	4.03377	-4.48907	0.0818373	1	AC063952.2	3	120306726	120307952	+	1227	processed_pseudogene	prostate tumor overexpressed 1 (PTOV1) pseudogene	-
ENSG00000239005	0	0	0	4.03739	8.06393	0	0	4.03377	-4.48907	0.0818373	1	RF01225	4	139436368	139436494	-	127	snoRNA		-
ENSG00000261320	0	0	0	1.00935	11.0879	0	0	4.03242	-4.4886	0.0903738	1	AC009061.1	16	67430667	67431464	-	475	lincRNA	novel transcript	-
ENSG00000235369	0	0	0	0	12.0959	0	0	4.03196	-4.4884	0.119292	1	RPL36AP15	2	47797826	47798091	-	266	processed_pseudogene	ribosomal protein L36a pseudogene 15 [Source:HGNC Symbol;Acc:HGNC:36648]	-
ENSG00000271013	0	1.06003	0	9.08414	9.07192	5.06971	0.353343	7.74192	-4.46775	0.0134877	1	LRRC37A9P	17	35912635	35918010	-	5376	processed_pseudogene	leucine rich repeat containing 37 member A9, pseudogene [Source:HGNC Symbol;Acc:HGNC:43813]	-
ENSG00000240970	0.902483	0	0	4.03739	18.1438	1.01394	0.300828	7.73172	-4.46598	0.0208477	1	RPL23AP64	11	119003012	119003446	-	435	processed_pseudogene	ribosomal protein L23a pseudogene 64 [Source:HGNC Symbol;Acc:HGNC:36552]	-
ENSG00000223459	0	2.12006	0	5.04674	2.01598	37.5158	0.706686	14.8595	-4.46264	0.00541947	1	TCAF1P1	7	143598039	143604839	+	2233	unprocessed_pseudogene	TRPM8 channel associated factor 1 pseudogene 1 [Source:HGNC Symbol;Acc:HGNC:33604]	-
ENSG00000160973	1.80497	0	0	3.02805	5.03996	32.4461	0.601655	13.5047	-4.42215	0.00620932	1	FOXH1	8	144473412	144476335	-	2503	protein_coding	forkhead box H1 [Source:HGNC Symbol;Acc:HGNC:3814]	Fork
ENSG00000176289	0	0	0	0	0	11.1534	0	3.71778	-4.37094	0.139674	1	IDSP1	X	149525001	149526043	+	376	unprocessed_pseudogene	iduronate 2-sulfatase pseudogene 1 [Source:HGNC Symbol;Acc:HGNC:5390]	-
ENSG00000260874	0	0	0	0	0	11.1534	0	3.71778	-4.37094	0.139674	1	AC106820.5	16	2456252	2459979	-	879	lincRNA	uncharacterized LOC105371050 [Source:NCBI gene;Acc:105371050]	-
ENSG00000231073	0	0	0	1.00935	0	10.1394	0	3.71625	-4.37033	0.107941	1	AL590133.1	1	150973123	150975534	+	368	antisense	novel transcript, antisense to CERS2	-
ENSG00000200579	0	0	0	1.00935	0	10.1394	0	3.71625	-4.37033	0.107941	1	RF00019	3	38014568	38014669	+	102	misc_RNA		-
ENSG00000131016	0	0	0	1.00935	0	10.1394	0	3.71625	-4.37033	0.107941	1	AKAP12	6	151239999	151358557	+	8741	protein_coding	A-kinase anchoring protein 12 [Source:HGNC Symbol;Acc:HGNC:370]	-
ENSG00000261092	0	0	0	1.00935	0	10.1394	0	3.71625	-4.37033	0.107941	1	LINC02178	16	50390916	50395133	-	425	lincRNA	long intergenic non-protein coding RNA 2178 [Source:HGNC Symbol;Acc:HGNC:53040]	-
ENSG00000264829	0	0	0	1.00935	0	10.1394	0	3.71625	-4.37033	0.107941	1	AC087749.2	17	75679474	75679967	-	352	antisense	novel transcript, antisense to SAP30BP	-
ENSG00000237646	0	0	0	1.00935	0	10.1394	0	3.71625	-4.37033	0.107941	1	HLCS-IT1	21	36803984	36806284	-	531	sense_intronic	HLCS intronic transcript 1 [Source:HGNC Symbol;Acc:HGNC:41343]	-
ENSG00000228335	0	0	0	0	1.00799	10.1394	0	3.7158	-4.37017	0.107967	1	AC073063.1	7	99442890	99443496	-	607	processed_pseudogene	cytokine induced protein 29 kDa (CIP29) pseudogene	-
ENSG00000257097	0	0	0	0	1.00799	10.1394	0	3.7158	-4.37017	0.107967	1	CLIP1-AS1	12	122395542	122400857	+	1809	lincRNA	CLIP1 antisense RNA 1 [Source:HGNC Symbol;Acc:HGNC:48586]	-
ENSG00000228728	0	0	0	2.0187	0	9.12547	0	3.71472	-4.36977	0.102992	1	PPIAP91	X	150818753	150819246	+	494	processed_pseudogene	peptidylprolyl isomerase A pseudogene 91 [Source:HGNC Symbol;Acc:HGNC:53715]	-
ENSG00000271382	0	0	0	0	2.01598	9.12547	0	3.71382	-4.36944	0.103043	1	AC012464.3	12	93945041	93947813	+	2773	lincRNA	novel transcript	-
ENSG00000255381	0	0	0	3.02805	1.00799	7.09759	0	3.71121	-4.36846	0.0749776	1	AP001258.1	11	59142121	59142610	-	490	processed_pseudogene	protein kinase, cAMP-dependent, regulatory, type II, beta (PRKAR2B) pseudogene	-
ENSG00000270659	0	0	0	2.0187	2.01598	7.09759	0	3.71076	-4.36829	0.0725254	1	AC079610.2	2	213152970	213153659	+	690	lincRNA	novel transcript	-
ENSG00000184845	0	0	0	0	4.03196	7.09759	0	3.70985	-4.36799	0.0995881	1	DRD1	5	175440039	175444208	-	4054	protein_coding	dopamine receptor D1 [Source:HGNC Symbol;Acc:HGNC:3020]	-
ENSG00000185739	0	0	0	5.04674	1.00799	5.06971	0	3.70815	-4.36736	0.0736703	1	SRL	16	4189374	4242080	-	5702	protein_coding	sarcalumenin [Source:HGNC Symbol;Acc:HGNC:11295]	-
ENSG00000186115	0	0	0	0	5.03996	6.08365	0	3.70787	-4.36727	0.0991285	1	CYP4F2	19	15878023	15898120	-	3142	protein_coding	cytochrome P450 family 4 subfamily F member 2 [Source:HGNC Symbol;Acc:HGNC:2645]	-
ENSG00000200913	0	0	0	7.06544	0	4.05576	0	3.70707	-4.36698	0.0997433	1	SNORD46	1	44776490	44776593	+	104	snoRNA	small nucleolar RNA, C/D box 46 [Source:HGNC Symbol;Acc:HGNC:10186]	-
ENSG00000253844	0	0	0	7.06544	0	4.05576	0	3.70707	-4.36698	0.0997433	1	AC064807.2	8	51961458	52022974	+	672	lincRNA	novel transcript	-
ENSG00000253773	0	0	0	7.06544	0	4.05576	0	3.70707	-4.36698	0.0997433	1	C8orf37-AS1	8	95204456	95810136	+	1445	lincRNA	C8orf37 antisense RNA 1 [Source:HGNC Symbol;Acc:HGNC:50444]	-
ENSG00000108878	0	0	0	7.06544	0	4.05576	0	3.70707	-4.36698	0.0997433	1	CACNG1	17	67044590	67056797	+	1266	protein_coding	calcium voltage-gated channel auxiliary subunit gamma 1 [Source:HGNC Symbol;Acc:HGNC:1405]	-
ENSG00000166317	0	0	0	1.00935	5.03996	5.06971	0	3.70634	-4.36671	0.0737521	1	SYNPO2L	10	73644881	73663803	-	5147	protein_coding	synaptopodin 2 like [Source:HGNC Symbol;Acc:HGNC:23532]	-
ENSG00000258451	0	0	0	0	6.04795	5.06971	0	3.70588	-4.36655	0.0992391	1	AL163636.1	14	20693480	20707120	-	915	antisense	novel transcript, antisense to RNASE4 and ANG	-
ENSG00000277597	0	0	0	0	6.04795	5.06971	0	3.70588	-4.36655	0.0992391	1	AC130343.2	17	1684726	1685151	+	426	antisense	novel transcript, antisense to PRPF8	-
ENSG00000213409	0	0	0	0	7.05594	4.05576	0	3.7039	-4.36583	0.0999205	1	C1QBPP2	11	66761575	66762399	-	825	processed_pseudogene	complement C1q binding protein pseudogene 2 [Source:HGNC Symbol;Acc:HGNC:51618]	-
ENSG00000228057	0	0	0	6.05609	3.02397	2.02788	0	3.70265	-4.36539	0.0707749	1	SEC63P1	1	97545701	97546958	+	1258	processed_pseudogene	SEC63 homolog, protein translocation regulator pseudogene 1 [Source:HGNC Symbol;Acc:HGNC:41953]	-
ENSG00000219133	0	0	0	1.00935	7.05594	3.04182	0	3.70237	-4.36529	0.0753802	1	AL592114.1	1	204346776	204347258	-	483	processed_pseudogene	ribosomal protein L21 (RPL21) pseudogene	-
ENSG00000273013	0	0	0	5.04674	4.03196	2.02788	0	3.7022	-4.36523	0.0699254	1	AC117490.2	3	196474801	196475394	+	594	antisense	novel transcript, antisense to RNF168	-
ENSG00000230872	0	0	0	5.04674	4.03196	2.02788	0	3.7022	-4.36523	0.0699254	1	MFSD13B	16	22382436	22407428	+	1290	unitary_pseudogene	major facilitator superfamily domain containing 13B (pseudogene) [Source:HGNC Symbol;Acc:HGNC:52163]	-
ENSG00000254431	0	0	0	9.08414	1.00799	1.01394	0	3.70202	-4.36516	0.0823286	1	AC084083.1	8	125348196	125351416	-	722	antisense	novel transcript	-
ENSG00000232656	0	0	0	0	8.06393	3.04182	0	3.70192	-4.3651	0.10131	1	IDI2-AS1	10	1022666	1044201	+	1276	antisense	IDI2 antisense RNA 1 [Source:HGNC Symbol;Acc:HGNC:30885]	-
ENSG00000171777	0	0	0	0	8.06393	3.04182	0	3.70192	-4.3651	0.10131	1	RASGRP4	19	38409051	38426305	-	4183	protein_coding	RAS guanyl releasing protein 4 [Source:HGNC Symbol;Acc:HGNC:18958]	-
ENSG00000234222	0	0	0	11.1028	0	0	0	3.70094	-4.36472	0.140809	1	LIX1L-AS1	1	145926590	145959179	+	3248	antisense	LIX1L antisense RNA 1 [Source:HGNC Symbol;Acc:HGNC:41210]	-
ENSG00000232970	0	0	0	11.1028	0	0	0	3.70094	-4.36472	0.140809	1	POLHP1	2	216156342	216156811	-	470	processed_pseudogene	DNA polymerase eta pseudogene 1 [Source:HGNC Symbol;Acc:HGNC:43967]	-
ENSG00000225822	0	0	0	11.1028	0	0	0	3.70094	-4.36472	0.140809	1	UBXN7-AS1	3	196431385	196432530	+	386	antisense	UBXN7 antisense RNA 1 [Source:HGNC Symbol;Acc:HGNC:41227]	-
ENSG00000144369	0	0	0	9.08414	2.01598	0	0	3.70004	-4.36442	0.103822	1	FAM171B	2	186693971	186765965	+	5826	protein_coding	family with sequence similarity 171 member B [Source:HGNC Symbol;Acc:HGNC:29412]	-
ENSG00000264717	0	0	0	9.08414	2.01598	0	0	3.70004	-4.36442	0.103822	1	NPY4R2	10	47918739	47923524	+	1956	protein_coding	neuropeptide Y receptor Y4-2 [Source:HGNC Symbol;Acc:HGNC:52383]	-
ENSG00000175318	0	0	0	9.08414	2.01598	0	0	3.70004	-4.36442	0.103822	1	GRAMD2A	15	72159807	72197785	-	4987	protein_coding	GRAM domain containing 2A [Source:HGNC Symbol;Acc:HGNC:27287]	-
ENSG00000277531	0	0	0	0	9.07192	2.02788	0	3.69993	-4.36438	0.103828	1	PNMA8C	19	46424697	46428951	-	4255	protein_coding	PNMA family member 8C [Source:HGNC Symbol;Acc:HGNC:53427]	-
ENSG00000231704	0	0	0	7.06544	4.03196	0	0	3.69913	-4.36409	0.100188	1	AC004895.1	7	6081103	6093085	+	820	lincRNA	novel transcript	-
ENSG00000222881	0	0	0	7.06544	4.03196	0	0	3.69913	-4.36409	0.100188	1	RF00019	17	40391232	40391338	-	107	misc_RNA		-
ENSG00000228061	0	0	0	2.0187	8.06393	1.01394	0	3.69886	-4.36402	0.077749	1	AC131571.1	11	31618124	31767953	-	4246	antisense	novel transcript, antisense to ELP4	-
ENSG00000240137	0	0	0	6.05609	5.03996	0	0	3.69868	-4.36393	0.0996419	1	ERICH6-AS1	3	150703564	150720146	+	827	antisense	ERICH6 antisense RNA 1 [Source:HGNC Symbol;Acc:HGNC:41205]	-
ENSG00000242950	0	0	0	1.00935	9.07192	1.01394	0	3.6984	-4.36385	0.0825014	1	ERVW-1	7	92468380	92477986	-	6130	protein_coding	endogenous retrovirus group W member 1, envelope [Source:HGNC Symbol;Acc:HGNC:13525]	-
ENSG00000225761	0	0	0	5.04674	6.04795	0	0	3.69823	-4.36376	0.0996672	1	AL596247.1	10	74005137	74027915	+	442	sense_intronic	novel transcript	-
ENSG00000258502	0	0	0	5.04674	6.04795	0	0	3.69823	-4.36376	0.0996672	1	LINC02290	14	66111581	66125847	+	1214	lincRNA	long intergenic non-protein coding RNA 2290 [Source:HGNC Symbol;Acc:HGNC:53206]	-
ENSG00000155714	0	0	0	5.04674	6.04795	0	0	3.69823	-4.36376	0.0996672	1	PDZD9	16	21983865	22001110	-	1331	protein_coding	PDZ domain containing 9 [Source:HGNC Symbol;Acc:HGNC:28740]	-
ENSG00000226851	0	0	0	4.03739	7.05594	0	0	3.69778	-4.36359	0.100264	1	AC004112.1	7	112328189	112409623	-	707	antisense	novel transcript, antisense to ZNF277	-
ENSG00000228444	0	0	0	4.03739	7.05594	0	0	3.69778	-4.36359	0.100264	1	AL137244.1	13	75631271	75632135	+	865	sense_intronic	novel transcript, sense intronic to LMO7	-
ENSG00000273287	0	0	0	4.03739	7.05594	0	0	3.69778	-4.36359	0.100264	1	AL008718.2	22	45262273	45263585	-	1313	lincRNA	novel transcript	-
ENSG00000273004	0	0	0	3.02805	8.06393	0	0	3.69732	-4.36343	0.101569	1	AL078644.1	1	185317779	185318530	+	752	lincRNA	novel transcript	-
ENSG00000232850	0	0	0	2.0187	9.07192	0	0	3.69687	-4.36326	0.104002	1	PTGES2-AS1	9	128128529	128130628	+	2100	lincRNA	PTGES2 antisense RNA 1 (head to head) [Source:NCBI gene;Acc:389791]	-
ENSG00000226245	0	0	0	2.0187	9.07192	0	0	3.69687	-4.36326	0.104002	1	ZNF32-AS1	10	43643872	43645047	+	434	antisense	ZNF32 antisense RNA 1 [Source:HGNC Symbol;Acc:HGNC:23577]	-
ENSG00000182885	0	0	0	2.0187	9.07192	0	0	3.69687	-4.36326	0.104002	1	ADGRG3	16	57668187	57689378	+	3330	protein_coding	adhesion G protein-coupled receptor G3 [Source:HGNC Symbol;Acc:HGNC:13728]	-
ENSG00000127472	0	0	0	0	11.0879	0	0	3.69597	-4.36287	0.141147	1	PLA2G5	1	20028179	20091190	+	2607	protein_coding	phospholipase A2 group V [Source:HGNC Symbol;Acc:HGNC:9038]	-
ENSG00000086717	0	0	0	0	11.0879	0	0	3.69597	-4.36287	0.141147	1	PPEF1	X	18675909	18827921	+	3513	protein_coding	protein phosphatase with EF-hand domain 1 [Source:HGNC Symbol;Acc:HGNC:9243]	-
ENSG00000207003	0	0	0	0	11.0879	0	0	3.69597	-4.36287	0.141147	1	RNU6-611P	19	45047458	45047561	+	104	snRNA	RNA, U6 small nuclear 611, pseudogene [Source:HGNC Symbol;Acc:HGNC:47574]	-
ENSG00000269535	0	0	0	0	11.0879	0	0	3.69597	-4.36287	0.141147	1	AC010320.4	19	52300693	52345229	-	1905	antisense	novel transcript, antisense to ZNF480 and ZNF610	-
ENSG00000284194	0	0	0	0	11.0879	0	0	3.69597	-4.36287	0.141147	1	SCO2	22	50523568	50526439	-	1196	protein_coding	SCO2, cytochrome c oxidase assembly protein [Source:NCBI gene;Acc:9997]	-
ENSG00000236409	3.60993	0	0	15.1402	24.1918	37.5158	1.20331	25.6159	-4.34446	0.00011353	1	NRADDP	3	47010824	47013465	+	1728	transcribed_unitary_pseudogene	neurotrophin receptor associated death domain, pseudogene [Source:HGNC Symbol;Acc:HGNC:19337]	-
ENSG00000183798	0	1.06003	0	2.0187	8.06393	11.1534	0.353343	7.07866	-4.33836	0.0219331	1	EMILIN3	20	41359966	41366827	-	3796	protein_coding	elastin microfibril interfacer 3 [Source:HGNC Symbol;Acc:HGNC:16123]	-
ENSG00000285441	0	1.06003	0	8.07479	4.03196	9.12547	0.353343	7.07741	-4.33812	0.0194777	1	SOD2	6	159679119	159762529	-	2558	protein_coding	superoxide dismutase 2 [Source:NCBI gene;Acc:6648]	-
ENSG00000275379	0	0	0.973747	0	10.0799	10.1394	0.324582	6.73977	-4.26762	0.0401379	1	HIST1H3I	6	27871905	27872315	-	411	protein_coding	histone cluster 1 H3 family member i [Source:HGNC Symbol;Acc:HGNC:4771]	-
ENSG00000249884	0.902483	0	0	1.00935	12.0959	7.09759	0.300828	6.73428	-4.26654	0.0295401	1	RNF103-CHMP3	2	86505668	86721122	-	1503	protein_coding	RNF103-CHMP3 readthrough [Source:HGNC Symbol;Acc:HGNC:38847]	-
ENSG00000285816	0.902483	0	0	0	13.1039	7.09759	0.300828	6.73382	-4.26644	0.0410445	1	AP000944.2	11	65261928	65326543	+	4256	protein_coding	novel protein, POLA2-CDC42EP2 readthrough	-
ENSG00000273340	0.902483	0	0	10.0935	9.07192	1.01394	0.300828	6.72645	-4.265	0.0292182	1	MICE	6	29741731	29748969	-	1157	transcribed_unprocessed_pseudogene	MHC class I polypeptide-related sequence E (pseudogene) [Source:HGNC Symbol;Acc:HGNC:7094]	-
ENSG00000272769	0	0	0	0	0	10.1394	0	3.3798	-4.23343	0.16594	1	AC097532.2	2	132345616	132347297	-	1682	lincRNA	novel transcript	-
ENSG00000260120	0	0	0	0	0	10.1394	0	3.3798	-4.23343	0.16594	1	AC104066.2	4	52680609	52692649	+	1741	lincRNA	novel transcript	-
ENSG00000212240	0	0	0	0	0	10.1394	0	3.3798	-4.23343	0.16594	1	RNU6-930P	6	28915645	28915744	+	100	snRNA	RNA, U6 small nuclear 930, pseudogene [Source:HGNC Symbol;Acc:HGNC:47893]	-
ENSG00000252866	0	0	0	0	0	10.1394	0	3.3798	-4.23343	0.16594	1	RNA5SP243	7	128697710	128697744	+	35	rRNA_pseudogene	RNA, 5S ribosomal pseudogene 243 [Source:HGNC Symbol;Acc:HGNC:43143]	-
ENSG00000198732	0	0	0	0	0	10.1394	0	3.3798	-4.23343	0.16594	1	SMOC1	14	69854131	70032366	+	4369	protein_coding	SPARC related modular calcium binding 1 [Source:HGNC Symbol;Acc:HGNC:20318]	-
ENSG00000258702	0	0	0	0	0	10.1394	0	3.3798	-4.23343	0.16594	1	AL137786.1	14	96592733	96595763	+	3031	processed_transcript	novel transcript	-
ENSG00000259932	0	0	0	0	0	10.1394	0	3.3798	-4.23343	0.16594	1	AC051619.7	15	45198517	45199139	-	623	sense_intronic	novel transcript	-
ENSG00000279416	0	0	0	0	0	10.1394	0	3.3798	-4.23343	0.16594	1	AC099689.1	18	79085134	79086435	+	1302	TEC	TEC	-
ENSG00000088882	0	0	0	0	0	10.1394	0	3.3798	-4.23343	0.16594	1	CPXM1	20	2794069	2800637	-	2391	protein_coding	carboxypeptidase X, M14 family member 1 [Source:HGNC Symbol;Acc:HGNC:15771]	-
ENSG00000248830	0	0	0	0	0	10.1394	0	3.3798	-4.23343	0.16594	1	ZNF807	19	34542462	34545395	-	1707	unprocessed_pseudogene	zinc finger protein 807 [Source:HGNC Symbol;Acc:HGNC:33229]	-
ENSG00000233980	0	0	0	1.00935	0	9.12547	0	3.37827	-4.23277	0.130963	1	FDPSP2	7	76470162	76471058	-	897	processed_pseudogene	farnesyl diphosphate synthase pseudogene 2 [Source:HGNC Symbol;Acc:HGNC:3633]	-
ENSG00000284737	0	0	0	1.00935	0	9.12547	0	3.37827	-4.23277	0.130963	1	BX649567.1	9	67901099	67920552	+	1134	transcribed_unprocessed_pseudogene	ankyrin repeat domain 18B (ANKRD18B) pseudogene	-
ENSG00000241217	0	0	0	1.00935	0	9.12547	0	3.37827	-4.23277	0.130963	1	RN7SL809P	12	56670450	56670746	-	297	misc_RNA	RNA, 7SL, cytoplasmic 809, pseudogene [Source:HGNC Symbol;Acc:HGNC:46825]	-
ENSG00000247363	0	0	0	0	1.00799	9.12547	0	3.37782	-4.23259	0.130995	1	AC090061.1	12	68674371	68687755	-	2845	lincRNA	uncharacterized LOC100507250 [Source:NCBI gene;Acc:100507250]	-
ENSG00000153930	0	0	0	0	1.00799	9.12547	0	3.37782	-4.23259	0.130995	1	ANKFN1	17	55882301	56511659	+	7498	protein_coding	ankyrin repeat and fibronectin type III domain containing 1 [Source:HGNC Symbol;Acc:HGNC:26766]	-
ENSG00000167494	0	0	0	0	2.01598	8.11153	0	3.37584	-4.23179	0.125915	1	NOS2P2	17	18497095	18506313	-	1974	transcribed_unprocessed_pseudogene	nitric oxide synthase 2 pseudogene 2 [Source:HGNC Symbol;Acc:HGNC:7874]	-
ENSG00000218018	0	0	0	3.02805	0	7.09759	0	3.37521	-4.23153	0.123565	1	AL109955.1	20	57384160	57393062	-	1540	antisense	uncharacterized LOC100291105 [Source:NCBI gene;Acc:100291105]	-
ENSG00000267373	0	0	0	3.02805	0	7.09759	0	3.37521	-4.23153	0.123565	1	AC008894.1	19	16103761	16104254	-	367	lincRNA	novel transcript	-
ENSG00000062582	0	0	0	2.0187	1.00799	7.09759	0	3.37476	-4.23132	0.096472	1	MRPS24	7	43866558	43869893	-	2613	protein_coding	mitochondrial ribosomal protein S24 [Source:HGNC Symbol;Acc:HGNC:14510]	-
ENSG00000273403	0	0	0	0	3.02397	7.09759	0	3.37385	-4.23099	0.12366	1	AC107294.3	3	184741937	184742462	+	526	lincRNA	novel transcript	-
ENSG00000161896	0	0	0	0	3.02397	7.09759	0	3.37385	-4.23099	0.12366	1	IP6K3	6	33721670	33746905	-	2785	protein_coding	inositol hexakisphosphate kinase 3 [Source:HGNC Symbol;Acc:HGNC:17269]	-
ENSG00000200013	0	0	0	0	3.02397	7.09759	0	3.37385	-4.23099	0.12366	1	RNU6-623P	17	60662333	60662437	-	105	snRNA	RNA, U6 small nuclear 623, pseudogene [Source:HGNC Symbol;Acc:HGNC:47586]	-
ENSG00000223756	0	0	0	4.03739	0	6.08365	0	3.37368	-4.23092	0.122506	1	TSSC2	11	3380961	3408978	+	3666	transcribed_unprocessed_pseudogene	tumor suppressing subtransferable candidate 2 pseudogene [Source:HGNC Symbol;Acc:HGNC:12384]	-
ENSG00000180616	0	0	0	4.03739	0	6.08365	0	3.37368	-4.23092	0.122506	1	SSTR2	17	73165012	73176633	+	7852	protein_coding	somatostatin receptor 2 [Source:HGNC Symbol;Acc:HGNC:11331]	-
ENSG00000272334	0	0	0	5.04674	0	5.06971	0	3.37215	-4.23031	0.122258	1	AC011816.2	3	36973117	36973672	-	556	lincRNA	novel transcript	-
ENSG00000168481	0	0	0	5.04674	0	5.06971	0	3.37215	-4.23031	0.122258	1	LGI3	8	22146825	22157084	-	4514	protein_coding	leucine rich repeat LGI family member 3 [Source:HGNC Symbol;Acc:HGNC:18711]	-
ENSG00000254503	0	0	0	5.04674	0	5.06971	0	3.37215	-4.23031	0.122258	1	AC010319.1	19	17417031	17418288	-	1258	processed_pseudogene	high-mobility group box 3 (HMGB3) pseudogene	-
ENSG00000184985	0	0	0	0	4.03196	6.08365	0	3.37187	-4.2302	0.122633	1	SORCS2	4	7192538	7742836	+	6317	protein_coding	sortilin related VPS10 domain containing receptor 2 [Source:HGNC Symbol;Acc:HGNC:16698]	-
ENSG00000279136	0	0	0	0	4.03196	6.08365	0	3.37187	-4.2302	0.122633	1	AL031258.1	16	769119	769443	-	325	TEC	TEC	-
ENSG00000275445	0	0	0	4.03739	1.00799	5.06971	0	3.3717	-4.23011	0.0934664	1	AC092119.3	16	22007480	22008062	-	583	antisense	novel transcript, antisense to C16orf52	-
ENSG00000230495	0	0	0	3.02805	2.01598	5.06971	0	3.37124	-4.22993	0.0896775	1	AL132765.1	20	17599255	17599807	-	553	processed_pseudogene	ras-related pseudogene	-
ENSG00000230325	0	0	0	6.05609	0	4.05576	0	3.37062	-4.2297	0.122721	1	AL359921.1	1	236540094	236550280	-	494	antisense	novel transcript	-
ENSG00000272316	0	0	0	1.00935	4.03196	5.06971	0	3.37034	-4.22958	0.0935458	1	AL021368.2	6	57908560	57913911	-	5352	lincRNA	novel transcript	-
ENSG00000229519	0	0	0	0	5.03996	5.06971	0	3.36989	-4.2294	0.122417	1	AL591866.1	1	6547905	6548619	+	401	processed_pseudogene	ribosomal protein L34 (RPL34) pseudogene	-
ENSG00000265282	0	0	0	0	5.03996	5.06971	0	3.36989	-4.2294	0.122417	1	AC005828.4	17	63430468	63432211	-	552	lincRNA	novel transcript	-
ENSG00000167641	0	0	0	7.06544	0	3.04182	0	3.36909	-4.22908	0.123995	1	PPP1R14A	19	38251237	38256591	-	1501	protein_coding	protein phosphatase 1 regulatory inhibitor subunit 14A [Source:HGNC Symbol;Acc:HGNC:14871]	-
ENSG00000230047	0	0	0	2.0187	4.03196	4.05576	0	3.36881	-4.22897	0.0892354	1	AC017104.2	2	231437101	231437421	-	321	processed_pseudogene	HIG1 domain family, member 2A (HIGD2A) pseudogene	-
ENSG00000197815	0	0	0	2.0187	4.03196	4.05576	0	3.36881	-4.22897	0.0892354	1	AC122129.1	17	17858227	17860041	+	1815	antisense	novel transcript, antisense to TOM1L2	-
ENSG00000140459	0	0	0	6.05609	1.00799	3.04182	0	3.36864	-4.22891	0.0946181	1	CYP11A1	15	74337759	74367740	-	3491	protein_coding	cytochrome P450 family 11 subfamily A member 1 [Source:HGNC Symbol;Acc:HGNC:2590]	-
ENSG00000216490	0	0	0	6.05609	1.00799	3.04182	0	3.36864	-4.22891	0.0946181	1	IFI30	19	18173162	18178117	+	2481	protein_coding	IFI30, lysosomal thiol reductase [Source:HGNC Symbol;Acc:HGNC:5398]	-
ENSG00000273073	0	0	0	0	6.04795	4.05576	0	3.3679	-4.22861	0.122912	1	AC073869.3	2	131461821	131463615	-	580	lincRNA	novel transcript	-
ENSG00000197249	0	0	0	3.02805	4.03196	3.04182	0	3.36728	-4.22837	0.088229	1	SERPINA1	14	94376747	94390693	-	4902	protein_coding	serpin family A member 1 [Source:HGNC Symbol;Acc:HGNC:8941]	-
ENSG00000255449	0	0	0	5.04674	3.02397	2.02788	0	3.3662	-4.22795	0.0899675	1	AP002812.5	11	77866412	77870091	-	712	antisense	novel transcript, antisense to AAMDC	-
ENSG00000232519	0	0	0	4.03739	4.03196	2.02788	0	3.36575	-4.22777	0.089411	1	AL353807.2	1	155609776	155610380	-	220	antisense	novel transcript, antisense to MSTO1	-
ENSG00000271532	0	0	0	4.03739	4.03196	2.02788	0	3.36575	-4.22777	0.089411	1	BBIP1P1	2	101068378	101068656	+	279	processed_pseudogene	BBSome interacting protein 1 pseudogene 1 [Source:HGNC Symbol;Acc:HGNC:52781]	-
ENSG00000087258	0	0	0	7.06544	2.01598	1.01394	0	3.36512	-4.22752	0.0970434	1	GNAO1	16	56191347	56357457	+	13697	protein_coding	G protein subunit alpha o1 [Source:HGNC Symbol;Acc:HGNC:4389]	-
ENSG00000255181	0	0	0	1.00935	7.05594	2.02788	0	3.36439	-4.22723	0.097087	1	CCDC166	8	143706694	143708109	-	1320	protein_coding	coiled-coil domain containing 166 [Source:HGNC Symbol;Acc:HGNC:41910]	-
ENSG00000255130	0	0	0	10.0935	0	0	0	3.3645	-4.22721	0.167191	1	AC022874.1	8	67732587	67735665	+	550	antisense	novel transcript	-
ENSG00000258980	0	0	0	10.0935	0	0	0	3.3645	-4.22721	0.167191	1	EIF1AXP2	14	65528830	65529574	-	413	processed_pseudogene	EIF1AX pseudogene 2 [Source:HGNC Symbol;Acc:HGNC:44295]	-
ENSG00000252916	0	0	0	9.08414	1.00799	0	0	3.36404	-4.22706	0.13198	1	RNU6-762P	2	200899020	200899121	+	102	snRNA	RNA, U6 small nuclear 762, pseudogene [Source:HGNC Symbol;Acc:HGNC:47725]	-
ENSG00000224677	0	0	0	9.08414	1.00799	0	0	3.36404	-4.22706	0.13198	1	PDIA3P2	15	43649123	43649280	+	158	unprocessed_pseudogene	protein disulfide isomerase family A member 3 pseudogene 2 [Source:HGNC Symbol;Acc:HGNC:49403]	-
ENSG00000285991	0	0	0	0	8.06393	2.02788	0	3.36394	-4.22702	0.126756	1	AL355312.5	6	149817937	149896011	-	5065	protein_coding	novel transcript	-
ENSG00000279568	0	0	0	0	8.06393	2.02788	0	3.36394	-4.22702	0.126756	1	AC093525.9	16	2575628	2577373	-	1746	TEC	tec	-
ENSG00000254907	0	0	0	8.07479	2.01598	0	0	3.36359	-4.22688	0.126781	1	AC087276.2	11	43328748	43359296	-	787	antisense	novel transcript, antisense to API5 and TTC17	-
ENSG00000215284	0	0	0	7.06544	3.02397	0	0	3.36314	-4.2267	0.124414	1	AL512633.1	X	46725164	46725818	-	655	processed_pseudogene	novel pseudogene (HSPC177)	-
ENSG00000142748	0	0	0	6.05609	4.03196	0	0	3.36269	-4.22652	0.123279	1	FCN3	1	27369112	27374824	-	2167	protein_coding	ficolin 3 [Source:HGNC Symbol;Acc:HGNC:3625]	-
ENSG00000224447	0	0	0	6.05609	4.03196	0	0	3.36269	-4.22652	0.123279	1	HIST1H1PS2	6	26016379	26016601	+	223	unprocessed_pseudogene	histone cluster 1 H1 pseudogene 2 [Source:HGNC Symbol;Acc:HGNC:4770]	-
ENSG00000231887	0	0	0	6.05609	4.03196	0	0	3.36269	-4.22652	0.123279	1	PRH1	12	10824960	11171608	-	3144	protein_coding	proline rich protein HaeIII subfamily 1 [Source:HGNC Symbol;Acc:HGNC:9366]	-
ENSG00000232083	0	0	0	5.04674	5.03996	0	0	3.36223	-4.22634	0.122955	1	RPL31P7	17	80602549	80602926	-	378	processed_pseudogene	ribosomal protein L31 pseudogene 7 [Source:HGNC Symbol;Acc:HGNC:31325]	-
ENSG00000177464	0	0	0	5.04674	5.03996	0	0	3.36223	-4.22634	0.122955	1	GPR4	19	45589764	45602208	-	3145	protein_coding	G protein-coupled receptor 4 [Source:HGNC Symbol;Acc:HGNC:4497]	-
ENSG00000126860	0	0	0	4.03739	6.04795	0	0	3.36178	-4.22616	0.123343	1	EVI2A	17	31317560	31321884	-	2071	protein_coding	ecotropic viral integration site 2A [Source:HGNC Symbol;Acc:HGNC:3499]	-
ENSG00000262678	0	0	0	3.02805	7.05594	0	0	3.36133	-4.22597	0.124542	1	AC004771.5	17	4986466	4987324	+	542	antisense	Novel transcript, antisense to CAMTA2	-
ENSG00000235420	0	0	0	2.0187	8.06393	0	0	3.36088	-4.22579	0.126974	1	RPL29P30	15	70796597	70802688	-	946	transcribed_processed_pseudogene	ribosomal protein L29 pseudogene 30 [Source:HGNC Symbol;Acc:HGNC:36601]	-
ENSG00000201736	0	0	0	1.00935	9.07192	0	0	3.36042	-4.2256	0.13224	1	RNA5SP160	4	40990154	40990273	+	120	rRNA_pseudogene	RNA, 5S ribosomal pseudogene 160 [Source:HGNC Symbol;Acc:HGNC:43060]	-
ENSG00000274093	0	0	0	1.00935	9.07192	0	0	3.36042	-4.2256	0.13224	1	AC009032.1	16	69632141	69632571	+	431	sense_intronic	novel transcript, sense intronic to NFAT5	-
ENSG00000273274	0	0	0	0	10.0799	0	0	3.35997	-4.22537	0.167563	1	ZBTB8B	1	32465069	32496686	+	12834	protein_coding	zinc finger and BTB domain containing 8B [Source:HGNC Symbol;Acc:HGNC:37057]	ZBTB
ENSG00000272824	0	0	0	0	10.0799	0	0	3.35997	-4.22537	0.167563	1	AC245100.7	1	148358245	148358686	-	442	lincRNA	novel transcript	-
ENSG00000249526	0	0	0	0	10.0799	0	0	3.35997	-4.22537	0.167563	1	AC008667.1	5	139684645	139745010	+	568	lincRNA	novel transcript	-
ENSG00000281756	0	0	0	0	10.0799	0	0	3.35997	-4.22537	0.167563	1	C2-AS1	6	31934474	31941724	-	762	antisense	C2 antisense RNA 1 [Source:HGNC Symbol;Acc:HGNC:49464]	-
ENSG00000236173	0	0	0	0	10.0799	0	0	3.35997	-4.22537	0.167563	1	AL049612.1	6	169809318	169810102	-	694	lincRNA	novel transcript	-
ENSG00000266200	0	0	0	0	10.0799	0	0	3.35997	-4.22537	0.167563	1	PNLIPRP2	10	116620953	116645143	+	1574	polymorphic_pseudogene	pancreatic lipase related protein 2 (gene/pseudogene) [Source:HGNC Symbol;Acc:HGNC:9157]	-
ENSG00000223528	0	0	0	0	10.0799	0	0	3.35997	-4.22537	0.167563	1	AL359094.1	10	126988095	127026507	-	4231	antisense	novel transcript	-
ENSG00000104055	0	0	0	0	10.0799	0	0	3.35997	-4.22537	0.167563	1	TGM5	15	43232595	43266857	-	3631	protein_coding	transglutaminase 5 [Source:HGNC Symbol;Acc:HGNC:11781]	-
ENSG00000140987	0	0	0.973747	17.1589	0	2.02788	0.324582	6.3956	-4.19211	0.0535004	1	ZSCAN32	16	3382081	3401065	-	4013	protein_coding	zinc finger and SCAN domain containing 32 [Source:HGNC Symbol;Acc:HGNC:20812]	zf-C2H2
ENSG00000207110	1.80497	0	0	17.1589	13.1039	4.05576	0.601655	11.4395	-4.18129	0.00846097	1	RNU1-106P	8	127999131	127999294	+	164	snRNA	RNA, U1 small nuclear 106, pseudogene [Source:HGNC Symbol;Acc:HGNC:48448]	-
ENSG00000262728	0.902483	0	0	1.00935	0	17.237	0.300828	6.08212	-4.11926	0.0655535	1	AC123768.3	15	32586105	32615158	-	1232	antisense	novel transcript, antisense to GOLGA8N	-
ENSG00000278991	0.902483	0	0	0	8.06393	10.1394	0.300828	6.06778	-4.11606	0.0541658	1	AC090181.3	15	77063397	77064910	-	1514	TEC	TEC	-
ENSG00000232300	0	0	0.973747	0	11.0879	7.09759	0.324582	6.06183	-4.11474	0.0543329	1	FAM215B	17	46558830	46562795	-	2183	lincRNA	family with sequence similarity 215 member B [Source:HGNC Symbol;Acc:HGNC:43639]	-
ENSG00000236434	0	0	0	0	0	9.12547	0	3.04182	-4.08142	0.197813	1	AL162430.2	1	51264916	51266074	-	435	antisense	novel transcript	-
ENSG00000212327	0	0	0	0	0	9.12547	0	3.04182	-4.08142	0.197813	1	RNU6-882P	3	9919051	9919153	-	103	snRNA	RNA, U6 small nuclear 882, pseudogene [Source:HGNC Symbol;Acc:HGNC:47845]	-
ENSG00000243746	0	0	0	0	0	9.12547	0	3.04182	-4.08142	0.197813	1	EEF1A1P10	7	144647186	144648575	-	1390	processed_pseudogene	eukaryotic translation elongation factor 1 alpha 1 pseudogene 10 [Source:HGNC Symbol;Acc:HGNC:3205]	-
ENSG00000230394	0	0	0	0	0	9.12547	0	3.04182	-4.08142	0.197813	1	AC078960.1	X	8007378	8018160	+	177	lincRNA	novel transcript	-
ENSG00000147485	0	0	0	0	0	9.12547	0	3.04182	-4.08142	0.197813	1	PXDNL	8	51319578	51809445	-	5238	protein_coding	peroxidasin like [Source:HGNC Symbol;Acc:HGNC:26359]	-
ENSG00000237586	0	0	0	0	0	9.12547	0	3.04182	-4.08142	0.197813	1	AC090192.1	8	124301315	124301804	+	490	processed_pseudogene	SRY (sex determining region Y)-box 2 (SOX2) pseudogene	-
ENSG00000231122	0	0	0	0	0	9.12547	0	3.04182	-4.08142	0.197813	1	FAM25E	10	45815428	45817324	-	322	transcribed_unprocessed_pseudogene	family with sequence similarity 25 member E [Source:HGNC Symbol;Acc:HGNC:23587]	-
ENSG00000259191	0	0	0	0	0	9.12547	0	3.04182	-4.08142	0.197813	1	AC027237.1	15	69434466	69435120	-	655	processed_pseudogene	fumarylacetoacetate hydrolase domain containing 1 (FAHD1) pseudogene	-
ENSG00000100121	0	0	0	0	0	9.12547	0	3.04182	-4.08142	0.197813	1	GGTLC2	22	22644475	22647903	+	1229	protein_coding	gamma-glutamyltransferase light chain 2 [Source:HGNC Symbol;Acc:HGNC:18596]	-
ENSG00000243659	0	0	0	1.00935	0	8.11153	0	3.04029	-4.08069	0.159601	1	FO393419.3	1	27311240	27311838	+	282	processed_pseudogene	SMT3 suppressor of mif two 3 homolog 2 (yeast) (SMT3H2) pseudogene	-
ENSG00000241907	0	0	0	1.00935	0	8.11153	0	3.04029	-4.08069	0.159601	1	RPS20P4	5	150021567	150021921	-	355	processed_pseudogene	ribosomal protein S20 pseudogene 4 [Source:HGNC Symbol;Acc:HGNC:10407]	-
ENSG00000186340	0	0	0	1.00935	0	8.11153	0	3.04029	-4.08069	0.159601	1	THBS2	6	169215780	169254044	-	6412	protein_coding	thrombospondin 2 [Source:HGNC Symbol;Acc:HGNC:11786]	-
ENSG00000184956	0	0	0	1.00935	0	8.11153	0	3.04029	-4.08069	0.159601	1	MUC6	11	1012821	1036706	-	8428	protein_coding	mucin 6, oligomeric mucus/gel-forming [Source:HGNC Symbol;Acc:HGNC:7517]	-
ENSG00000237217	0	0	0	0	1.00799	8.11153	0	3.03984	-4.08049	0.159641	1	AC008074.1	2	64450096	64450524	+	429	processed_pseudogene	novel pseudogene	-
ENSG00000261465	0	0	0	0	1.00799	8.11153	0	3.03984	-4.08049	0.159641	1	AC099518.4	16	19062499	19067691	-	696	antisense	uncharacterized LOC102723385 [Source:NCBI gene;Acc:102723385]	-
ENSG00000249850	0	0	0	2.0187	0	7.09759	0	3.03876	-4.08	0.154445	1	KRT18P31	5	36885206	36886497	+	1292	processed_pseudogene	keratin 18 pseudogene 31 [Source:HGNC Symbol;Acc:HGNC:33400]	-
ENSG00000232940	0	0	0	2.0187	0	7.09759	0	3.03876	-4.08	0.154445	1	HCG25	6	33249534	33254989	+	1374	antisense	HLA complex group 25 [Source:HGNC Symbol;Acc:HGNC:20196]	-
ENSG00000285870	0	0	0	2.0187	0	7.09759	0	3.03876	-4.08	0.154445	1	AC012673.1	12	30696121	30700220	+	2293	lincRNA	novel transcript	-
ENSG00000226383	0	0	0	0	3.02397	6.08365	0	3.03587	-4.07872	0.152403	1	LINC01876	2	156011530	156254950	-	2716	lincRNA	long intergenic non-protein coding RNA 1876 [Source:HGNC Symbol;Acc:HGNC:52695]	-
ENSG00000120555	0	0	0	0	3.02397	6.08365	0	3.03587	-4.07872	0.152403	1	SEPT7P9	10	38383069	38402916	-	1204	transcribed_unprocessed_pseudogene	septin 7 pseudogene 9 [Source:HGNC Symbol;Acc:HGNC:30810]	-
ENSG00000226499	0	0	0	4.03739	0	5.06971	0	3.0357	-4.07864	0.151452	1	AL136380.1	1	44843921	44844082	-	162	processed_pseudogene	ribosomal protein S2 (RPS2) pseudogene	-
ENSG00000235522	0	0	0	4.03739	0	5.06971	0	3.0357	-4.07864	0.151452	1	AC010978.1	2	105846534	105857177	-	2166	antisense	novel transcript	-
ENSG00000256263	0	0	0	4.03739	0	5.06971	0	3.0357	-4.07864	0.151452	1	DDX11L8	12	12310	13501	+	366	unprocessed_pseudogene	DEAD/H-box helicase 11 like 8 [Source:HGNC Symbol;Acc:HGNC:37101]	-
ENSG00000228935	0	0	0	4.03739	0	5.06971	0	3.0357	-4.07864	0.151452	1	AL353132.1	20	22960534	22966063	-	2043	processed_pseudogene	kinesin-like 7 (KNSL7) pseudogene	-
ENSG00000235781	0	0	0	3.02805	1.00799	5.06971	0	3.03525	-4.07842	0.119344	1	LINC02569	6	30516266	30519217	+	851	antisense	long intergenic non-protein coding RNA 2569 [Source:HGNC Symbol;Acc:HGNC:39760]	-
ENSG00000239503	0	0	0	1.00935	3.02397	5.06971	0	3.03434	-4.07802	0.119413	1	MARK2P8	3	128748538	128749489	-	952	processed_pseudogene	microtubule affinity regulating kinase 2 pseudogene 8 [Source:HGNC Symbol;Acc:HGNC:39799]	-
ENSG00000227541	0	0	0	5.04674	0	4.05576	0	3.03417	-4.07796	0.151587	1	SFR1P1	X	120202061	120202748	-	688	processed_pseudogene	SFR1 pseudogene 1 [Source:HGNC Symbol;Acc:HGNC:51531]	-
ENSG00000279502	0	0	0	5.04674	0	4.05576	0	3.03417	-4.07796	0.151587	1	AC016542.2	10	72756398	72757016	+	619	TEC	TEC	-
ENSG00000272735	0	0	0	4.03739	1.00799	4.05576	0	3.03372	-4.07775	0.118857	1	AC007881.3	2	71067519	71068125	-	607	lincRNA	novel transcript	-
ENSG00000273153	0	0	0	2.0187	3.02397	4.05576	0	3.03281	-4.07735	0.114802	1	AC067747.1	10	17137336	17137585	-	250	lincRNA	novel transcript	-
ENSG00000172425	0	0	0	0	5.03996	4.05576	0	3.03191	-4.07696	0.151787	1	TTC36	11	118527472	118531197	+	1009	protein_coding	tetratricopeptide repeat domain 36 [Source:HGNC Symbol;Acc:HGNC:33708]	-
ENSG00000213999	0	0	0	0	5.03996	4.05576	0	3.03191	-4.07696	0.151787	1	MEF2B	19	19145568	19170289	-	1848	protein_coding	myocyte enhancer factor 2B [Source:HGNC Symbol;Acc:HGNC:6995]	SRF
ENSG00000224106	0	0	0	3.02805	3.02397	3.04182	0	3.03128	-4.07669	0.113746	1	CYP4F25P	9	64465463	64466498	+	520	unprocessed_pseudogene	cytochrome P450 family 4 subfamily F member 25, pseudogene [Source:HGNC Symbol;Acc:HGNC:39949]	-
ENSG00000262402	0	0	0	7.06544	0	2.02788	0	3.03111	-4.0766	0.155122	1	MCUR1P1	17	2127430	2127904	-	475	processed_pseudogene	MCUR1 pseudogene 1 [Source:HGNC Symbol;Acc:HGNC:1217]	-
ENSG00000199245	0	0	0	2.0187	4.03196	3.04182	0	3.03083	-4.07649	0.114951	1	RF00019	12	88430442	88430550	+	109	misc_RNA		-
ENSG00000248115	0	0	0	0	6.04795	3.04182	0	3.02992	-4.07608	0.152929	1	AC023154.1	4	52945649	52958087	+	4840	antisense	novel transcript	-
ENSG00000285591	0	0	0	2.0187	5.03996	2.02788	0	3.02884	-4.07562	0.116877	1	AC092617.1	2	8488420	8505027	+	3391	lincRNA	novel transcript	-
ENSG00000285651	0	0	0	9.08414	0	0	0	3.02805	-4.07521	0.199183	1	AL450992.3	1	151885251	151899333	+	2795	antisense	novel transcript, antisense to THEM4	-
ENSG00000283575	0	0	0	9.08414	0	0	0	3.02805	-4.07521	0.199183	1	RF00026	1	180758722	180758817	+	96	snRNA		-
ENSG00000265744	0	0	0	9.08414	0	0	0	3.02805	-4.07521	0.199183	1	MIR4427	1	233624152	233624219	+	68	miRNA	microRNA 4427 [Source:HGNC Symbol;Acc:HGNC:41678]	-
ENSG00000187536	0	0	0	9.08414	0	0	0	3.02805	-4.07521	0.199183	1	TPM3P7	2	25809925	25810656	-	732	processed_pseudogene	tropomyosin 3 pseudogene 7 [Source:HGNC Symbol;Acc:HGNC:39170]	-
ENSG00000252759	0	0	0	9.08414	0	0	0	3.02805	-4.07521	0.199183	1	RF00019	2	200863152	200863247	-	96	misc_RNA		-
ENSG00000232354	0	0	0	9.08414	0	0	0	3.02805	-4.07521	0.199183	1	VIPR1-AS1	3	42506465	42533258	-	5197	antisense	VIPR1 antisense RNA 1 [Source:HGNC Symbol;Acc:HGNC:40610]	-
ENSG00000145198	0	0	0	9.08414	0	0	0	3.02805	-4.07521	0.199183	1	VWA5B2	3	184230429	184242329	+	5730	protein_coding	von Willebrand factor A domain containing 5B2 [Source:HGNC Symbol;Acc:HGNC:25144]	-
ENSG00000163631	0	0	0	9.08414	0	0	0	3.02805	-4.07521	0.199183	1	ALB	4	73397114	73421412	+	3377	protein_coding	albumin [Source:HGNC Symbol;Acc:HGNC:399]	-
ENSG00000222448	0	0	0	9.08414	0	0	0	3.02805	-4.07521	0.199183	1	RN7SKP150	5	179845832	179846152	+	321	misc_RNA	RNA, 7SK small nuclear pseudogene 150 [Source:HGNC Symbol;Acc:HGNC:45874]	-
ENSG00000196114	0	0	0	9.08414	0	0	0	3.02805	-4.07521	0.199183	1	AL031577.1	6	34576258	34576656	-	399	processed_pseudogene	interferon induced transmembrane protein (IFITM) pseudogene	-
ENSG00000230601	0	0	0	9.08414	0	0	0	3.02805	-4.07521	0.199183	1	TEX48	9	114666434	114682066	-	708	protein_coding	testis expressed 48 [Source:HGNC Symbol;Acc:HGNC:52393]	-
ENSG00000223269	0	0	0	9.08414	0	0	0	3.02805	-4.07521	0.199183	1	RN7SKP53	11	99120176	99120490	+	315	misc_RNA	RNA, 7SK small nuclear pseudogene 53 [Source:HGNC Symbol;Acc:HGNC:45777]	-
ENSG00000280295	0	0	0	9.08414	0	0	0	3.02805	-4.07521	0.199183	1	AC099811.6	17	42233832	42235469	+	1638	TEC	novel transcript	-
ENSG00000280387	0	0	0	9.08414	0	0	0	3.02805	-4.07521	0.199183	1	AL109806.1	20	56522252	56523499	+	1248	TEC	TEC	-
ENSG00000235831	0	0	0	0	7.05594	2.02788	0	3.02794	-4.07519	0.155404	1	BHLHE40-AS1	3	4896809	4979961	-	2717	antisense	BHLHE40 antisense RNA 1 [Source:HGNC Symbol;Acc:HGNC:44471]	-
ENSG00000285966	0	0	0	0	7.05594	2.02788	0	3.02794	-4.07519	0.155404	1	AC007686.4	14	76958098	77000609	-	2847	lincRNA	novel transcript	-
ENSG00000273338	0	0	0	4.03739	4.03196	1.01394	0	3.02777	-4.07515	0.11931	1	AC103591.3	1	78004346	78004554	-	209	antisense	novel transcript, antisense to DNAJB4	-
ENSG00000228330	0	0	0	8.07479	1.00799	0	0	3.02759	-4.07503	0.160733	1	AL355355.1	10	13142185	13142977	-	793	processed_pseudogene	pseudogene similar to part of COX10 homolog, cytochrome c oxidase assembly protein, heme A: farnesyltransferase (yeast) (COX10)	-
ENSG00000105492	0	0	0	8.07479	1.00799	0	0	3.02759	-4.07503	0.160733	1	SIGLEC6	19	51519525	51531856	-	2573	protein_coding	sialic acid binding Ig like lectin 6 [Source:HGNC Symbol;Acc:HGNC:10875]	-
ENSG00000256325	0	0	0	7.06544	2.01598	0	0	3.02714	-4.07484	0.155475	1	AC025423.1	12	68828118	68828553	+	374	antisense	novel transcript	-
ENSG00000263624	0	0	0	7.06544	2.01598	0	0	3.02714	-4.07484	0.155475	1	AC055811.1	17	17167946	17185554	-	1231	antisense	novel transcript	-
ENSG00000269956	0	0	0	6.05609	3.02397	0	0	3.02669	-4.07464	0.153216	1	MKNK1-AS1	1	46538696	46570255	+	2445	antisense	MKNK1 antisense RNA 1 [Source:HGNC Symbol;Acc:HGNC:44129]	-
ENSG00000260229	0	0	0	6.05609	3.02397	0	0	3.02669	-4.07464	0.153216	1	PPIAP51	16	81476023	81476519	-	497	processed_pseudogene	peptidylprolyl isomerase A pseudogene 51 [Source:HGNC Symbol;Acc:HGNC:53675]	-
ENSG00000224969	0	0	0	5.04674	4.03196	0	0	3.02624	-4.07444	0.152289	1	AL645608.1	1	1011997	1013193	-	471	antisense	novel transcript	-
ENSG00000250815	0	0	0	5.04674	4.03196	0	0	3.02624	-4.07444	0.152289	1	AC105384.2	4	53927499	53928138	-	640	processed_pseudogene	nucleic acid binding protein 2 (NABP2) pseudogene	-
ENSG00000249947	0	0	0	5.04674	4.03196	0	0	3.02624	-4.07444	0.152289	1	XBP1P1	5	112885094	112885745	+	652	processed_pseudogene	X-box binding protein 1 pseudogene 1 [Source:HGNC Symbol;Acc:HGNC:12802]	-
ENSG00000224533	0	0	0	5.04674	4.03196	0	0	3.02624	-4.07444	0.152289	1	TMLHE-AS1	X	155466540	155611616	+	1845	antisense	TMLHE antisense RNA 1 [Source:HGNC Symbol;Acc:HGNC:44261]	-
ENSG00000212536	0	0	0	5.04674	4.03196	0	0	3.02624	-4.07444	0.152289	1	RNA5SP474	20	5098387	5098476	-	90	rRNA_pseudogene	RNA, 5S ribosomal pseudogene 474 [Source:HGNC Symbol;Acc:HGNC:43374]	-
ENSG00000243175	0	0	0	4.03739	5.03996	0	0	3.02578	-4.07424	0.152329	1	RPSAP36	4	143424753	143426013	+	1261	transcribed_processed_pseudogene	ribosomal protein SA pseudogene 36 [Source:HGNC Symbol;Acc:HGNC:35727]	-
ENSG00000276757	0	0	0	4.03739	5.03996	0	0	3.02578	-4.07424	0.152329	1	RN7SL192P	19	11011708	11012006	+	299	misc_RNA	RNA, 7SL, cytoplasmic 192, pseudogene [Source:HGNC Symbol;Acc:HGNC:46208]	-
ENSG00000270733	0	0	0	3.02805	6.04795	0	0	3.02533	-4.07403	0.153336	1	AL355877.2	1	26263041	26263398	-	358	processed_pseudogene	mitochondrial ribosomal protein S6 (MRPS6) pseudogene	-
ENSG00000188219	0	0	0	3.02805	6.04795	0	0	3.02533	-4.07403	0.153336	1	POTEE	2	131218067	131265278	+	4192	protein_coding	POTE ankyrin domain family member E [Source:HGNC Symbol;Acc:HGNC:33895]	-
ENSG00000114948	0	0	0	3.02805	6.04795	0	0	3.02533	-4.07403	0.153336	1	ADAM23	2	206443539	206621130	+	6421	protein_coding	ADAM metallopeptidase domain 23 [Source:HGNC Symbol;Acc:HGNC:202]	-
ENSG00000279121	0	0	0	3.02805	6.04795	0	0	3.02533	-4.07403	0.153336	1	AC073592.5	12	124555905	124556432	+	528	TEC	novel transcript	-
ENSG00000260132	0	0	0	3.02805	6.04795	0	0	3.02533	-4.07403	0.153336	1	AL032819.1	16	1408834	1412248	+	379	antisense	novel transcript, antisense to UNKL	-
ENSG00000281383	0	0	0	3.02805	6.04795	0	0	3.02533	-4.07403	0.153336	1	FP671120.4	21	8254592	8255514	-	923	lincRNA	novel transcript, similar to YY1 associated myogenesis RNA 1 YAM1	-
ENSG00000233072	0	0	0	2.0187	7.05594	0	0	3.02488	-4.07383	0.155676	1	RPS15AP6	1	21003550	21003934	-	385	processed_pseudogene	ribosomal protein S15a pseudogene 6 [Source:HGNC Symbol;Acc:HGNC:35657]	-
ENSG00000280037	0	0	0	2.0187	7.05594	0	0	3.02488	-4.07383	0.155676	1	AC092653.2	2	73761269	73761781	-	513	TEC	TEC	-
ENSG00000163746	0	0	0	2.0187	7.05594	0	0	3.02488	-4.07383	0.155676	1	PLSCR2	3	146391421	146495991	-	2557	protein_coding	phospholipid scramblase 2 [Source:HGNC Symbol;Acc:HGNC:16494]	-
ENSG00000137463	0	0	0	2.0187	7.05594	0	0	3.02488	-4.07383	0.155676	1	MGARP	4	139266163	139280338	-	1339	protein_coding	mitochondria localized glutamic acid rich protein [Source:HGNC Symbol;Acc:HGNC:29969]	-
ENSG00000128594	0	0	0	2.0187	7.05594	0	0	3.02488	-4.07383	0.155676	1	LRRC4	7	128027071	128032107	-	4036	protein_coding	leucine rich repeat containing 4 [Source:HGNC Symbol;Acc:HGNC:15586]	-
ENSG00000253582	0	0	0	2.0187	7.05594	0	0	3.02488	-4.07383	0.155676	1	AC090579.1	8	106520474	106657548	-	504	antisense	uncharacterized LOC105375700 [Source:NCBI gene;Acc:105375700]	-
ENSG00000204010	0	0	0	2.0187	7.05594	0	0	3.02488	-4.07383	0.155676	1	IFIT1B	10	89378056	89385205	+	1972	protein_coding	interferon induced protein with tetratricopeptide repeats 1B [Source:HGNC Symbol;Acc:HGNC:23442]	-
ENSG00000172912	0	0	0	2.0187	7.05594	0	0	3.02488	-4.07383	0.155676	1	COX6B1P3	22	40569286	40569895	+	260	processed_pseudogene	cytochrome c oxidase subunit 6B1 pseudogene 3 [Source:HGNC Symbol;Acc:HGNC:2283]	-
ENSG00000284062	0	0	0	1.00935	8.06393	0	0	3.02443	-4.07362	0.161017	1	MIR4469	8	42896197	42896275	-	79	miRNA	microRNA 4469 [Source:HGNC Symbol;Acc:HGNC:41556]	-
ENSG00000236719	0	0	0	0	9.07192	0	0	3.02397	-4.07337	0.19959	1	OVAAL	1	180552749	180566520	+	1604	lincRNA	ovarian adenocarcinoma amplified long non-coding RNA [Source:HGNC Symbol;Acc:HGNC:49422]	-
ENSG00000234235	0	0	0	0	9.07192	0	0	3.02397	-4.07337	0.19959	1	BOK-AS1	2	241544403	241558977	-	643	antisense	BOK antisense RNA 1 [Source:HGNC Symbol;Acc:HGNC:35125]	-
ENSG00000285736	0	0	0	0	9.07192	0	0	3.02397	-4.07337	0.19959	1	AC131025.3	5	149324220	149345333	-	857	bidirectional_promoter_lncRNA		-
ENSG00000146216	0	0	0	0	9.07192	0	0	3.02397	-4.07337	0.19959	1	TTBK1	6	43243680	43288259	+	10033	protein_coding	tau tubulin kinase 1 [Source:HGNC Symbol;Acc:HGNC:19140]	-
ENSG00000179774	0	0	0	0	9.07192	0	0	3.02397	-4.07337	0.19959	1	ATOH7	10	68230624	68232103	-	1480	protein_coding	atonal bHLH transcription factor 7 [Source:HGNC Symbol;Acc:HGNC:13907]	bHLH
ENSG00000156113	0	0	0	0	9.07192	0	0	3.02397	-4.07337	0.19959	1	KCNMA1	10	76869601	77638369	-	35644	protein_coding	potassium calcium-activated channel subfamily M alpha 1 [Source:HGNC Symbol;Acc:HGNC:6284]	-
ENSG00000233340	0	0	0	0	9.07192	0	0	3.02397	-4.07337	0.19959	1	AL139120.1	10	112671812	112677819	-	358	antisense	novel transcript	-
ENSG00000273711	0	0	0	0	9.07192	0	0	3.02397	-4.07337	0.19959	1	AC005520.5	14	73873689	73885555	-	2137	antisense	novel transcript, antisense to PTGR2	-
ENSG00000262339	0	0	0	0	9.07192	0	0	3.02397	-4.07337	0.19959	1	AC130371.1	17	82978525	82981738	+	628	antisense	novel transcript, antisense to B3GNTL1	-
ENSG00000225657	0	0	0	0	9.07192	0	0	3.02397	-4.07337	0.19959	1	LINC01716	20	56577563	56598621	+	996	lincRNA	long intergenic non-protein coding RNA 1716 [Source:HGNC Symbol;Acc:HGNC:52503]	-
ENSG00000273164	0	0	0	0	9.07192	0	0	3.02397	-4.07337	0.19959	1	DGCR10	22	19023056	19023550	+	495	sense_intronic	DiGeorge syndrome critical region gene 10 [Source:HGNC Symbol;Acc:HGNC:17864]	-
ENSG00000259062	1.80497	0	0	9.08414	5.03996	17.237	0.601655	10.4537	-4.05238	0.0120248	1	ACTN1-AS1	14	68979682	68987463	+	936	antisense	ACTN1 antisense RNA 1 [Source:HGNC Symbol;Acc:HGNC:20131]	-
ENSG00000279110	1.80497	0	0	6.05609	19.1518	6.08365	0.601655	10.4305	-4.05003	0.0126321	1	AL022323.4	22	25052122	25065241	-	13120	antisense	novel transcript	-
ENSG00000163354	0	2.12006	0	8.07479	17.1358	8.11153	0.706686	11.1074	-4.04646	0.00945521	1	DCST2	1	155018520	155033781	-	3071	protein_coding	DC-STAMP domain containing 2 [Source:HGNC Symbol;Acc:HGNC:26562]	-
ENSG00000225028	0	0	0.973747	4.03739	1.00799	12.1673	0.324582	5.73756	-4.03517	0.0488803	1	AC096541.1	1	47818066	47820237	+	1807	lincRNA	novel transcript	-
ENSG00000241359	0	0	0.973747	0	6.04795	11.1534	0.324582	5.73377	-4.03432	0.0632433	1	SYNPR-AS1	3	63423596	63550051	-	558	antisense	SYNPR antisense RNA 1 [Source:HGNC Symbol;Acc:HGNC:40774]	-
ENSG00000269967	0	0	0.973747	4.03739	4.03196	9.12547	0.324582	5.73161	-4.03378	0.0409022	1	AL136115.2	1	31851913	31921841	-	587	lincRNA	novel transcript	-
ENSG00000279212	0	1.06003	0	7.06544	2.01598	8.11153	0.353343	5.73098	-4.03364	0.0425179	1	AL390961.3	10	26695091	26697625	-	2535	TEC	TEC	-
ENSG00000250420	0.902483	0	0	9.08414	1.00799	7.09759	0.300828	5.72991	-4.0334	0.0471879	1	AACSP1	5	178764861	178818435	-	3380	transcribed_unprocessed_pseudogene	acetoacetyl-CoA synthetase pseudogene 1 [Source:HGNC Symbol;Acc:HGNC:18226]	-
ENSG00000255753	0.902483	0	0	4.03739	6.04795	7.09759	0.300828	5.72764	-4.03288	0.0399897	1	AC009533.2	12	9314402	9316173	-	586	processed_pseudogene	WAS protein family homolog pseudogene	-
ENSG00000241962	0.902483	0	0	4.03739	8.06393	5.06971	0.300828	5.72368	-4.03197	0.040439	1	AC079447.1	2	99141485	99322741	+	1993	protein_coding	novel protein, C2orf15-MRPL30-novel lincRNA readthrough	-
ENSG00000066185	0	1.06003	0	8.07479	6.04795	3.04182	0.353343	5.72152	-4.03148	0.0408048	1	ZMYND12	1	42430329	42456267	-	2195	protein_coding	zinc finger MYND-type containing 12 [Source:HGNC Symbol;Acc:HGNC:21192]	-
ENSG00000270276	0	1.06003	1.94749	38.3552	4.03196	6.08365	1.00251	16.157	-4.03146	0.00369364	1	HIST2H4B	1	149854045	149861210	-	1929	protein_coding	histone cluster 2 H4 family member b [Source:HGNC Symbol;Acc:HGNC:29607]	-
ENSG00000258315	0	1.06003	0.973747	1.00935	13.1039	18.2509	0.677925	10.7881	-4.02626	0.0133783	1	C17orf49	17	7014495	7017525	+	2628	protein_coding	chromosome 17 open reading frame 49 [Source:HGNC Symbol;Acc:HGNC:28737]	-
ENSG00000209042	0	0	0.973747	0	2.01598	14.1952	0.324582	5.40372	-3.94866	0.0798386	1	SNORD12C	20	49278940	49279028	+	89	snoRNA	small nucleolar RNA, C/D box 12C [Source:HGNC Symbol;Acc:HGNC:10105]	-
ENSG00000077327	0	1.06003	0	4.03739	0	12.1673	0.353343	5.40156	-3.94811	0.074807	1	SPAG6	10	22345445	22454224	+	3887	protein_coding	sperm associated antigen 6 [Source:HGNC Symbol;Acc:HGNC:11215]	-
ENSG00000272103	0.902483	0	0	2.0187	2.01598	12.1673	0.300828	5.40066	-3.94785	0.0569075	1	AC026741.1	5	36861736	36867238	-	2237	lincRNA	novel transcript	-
ENSG00000231840	0.902483	0	0	0	4.03196	12.1673	0.300828	5.39975	-3.94766	0.0756283	1	AC073342.1	7	143255264	143287380	-	930	antisense	novel transcript	-
ENSG00000279792	0	1.06003	0	2.0187	6.04795	8.11153	0.353343	5.39272	-3.9459	0.0507906	1	AC015909.5	17	50362967	50365232	-	2266	TEC	TEC	-
ENSG00000168497	0	0	0.973747	3.02805	6.04795	7.09759	0.324582	5.39119	-3.94553	0.0488908	1	CAVIN2	2	191834302	191847255	-	3229	protein_coding	caveolae associated protein 2 [Source:HGNC Symbol;Acc:HGNC:10690]	-
ENSG00000260339	0	1.06003	0	2.0187	9.07192	5.06971	0.353343	5.38677	-3.94445	0.0514644	1	HEXA-AS1	15	72376113	72378788	+	2676	antisense	HEXA antisense RNA 1 [Source:HGNC Symbol;Acc:HGNC:25810]	-
ENSG00000200428	0	1.06003	0	10.0935	6.04795	0	0.353343	5.38048	-3.94288	0.0734035	1	RF00019	12	50743568	50743684	+	117	misc_RNA		-
ENSG00000258730	0	0	0.973747	4.03739	12.0959	0	0.324582	5.37776	-3.94219	0.0759293	1	ITPK1-AS1	14	93067452	93072152	+	4701	antisense	ITPK1 antisense RNA 1 [Source:HGNC Symbol;Acc:HGNC:20132]	-
ENSG00000206762	0	0	0	0	0	8.11153	0	2.70384	-3.91149	0.236609	1	RNU6-418P	1	205595041	205595147	+	107	snRNA	RNA, U6 small nuclear 418, pseudogene [Source:HGNC Symbol;Acc:HGNC:47381]	-
ENSG00000233005	0	0	0	0	0	8.11153	0	2.70384	-3.91149	0.236609	1	AC018742.1	2	21221175	21970959	+	882	lincRNA	novel transcript	-
ENSG00000221055	0	0	0	0	0	8.11153	0	2.70384	-3.91149	0.236609	1	MIR1302-3	2	113582959	113583096	-	138	miRNA	microRNA 1302-3 [Source:HGNC Symbol;Acc:HGNC:35295]	-
ENSG00000164076	0	0	0	0	0	8.11153	0	2.70384	-3.91149	0.236609	1	CAMKV	3	49857988	49870222	-	3900	protein_coding	CaM kinase like vesicle associated [Source:HGNC Symbol;Acc:HGNC:28788]	-
ENSG00000225244	0	0	0	0	0	8.11153	0	2.70384	-3.91149	0.236609	1	AC069152.1	7	56940341	56944353	-	544	unprocessed_pseudogene	pseudogene similar to part of solute carrier family 29 (nucleoside transporters), member 4 SLC29A4	-
ENSG00000263612	0	0	0	0	0	8.11153	0	2.70384	-3.91149	0.236609	1	AF186192.3	8	144713899	144714845	+	947	lincRNA	novel transcript	-
ENSG00000264610	0	0	0	0	0	8.11153	0	2.70384	-3.91149	0.236609	1	MIR4685	10	98431292	98431360	-	69	miRNA	microRNA 4685 [Source:HGNC Symbol;Acc:HGNC:41802]	-
ENSG00000203437	0	0	0	0	0	8.11153	0	2.70384	-3.91149	0.236609	1	AC022080.1	12	31465062	31465842	+	781	processed_pseudogene	TAF10 RNA polymerase II, TATA box binding protein (TBP)-associated factor, 30kDa (TAF10) pseudogene	-
ENSG00000152213	0	0	0	0	0	8.11153	0	2.70384	-3.91149	0.236609	1	ARL11	13	49628299	49633872	+	3826	protein_coding	ADP ribosylation factor like GTPase 11 [Source:HGNC Symbol;Acc:HGNC:24046]	-
ENSG00000152192	0	0	0	0	0	8.11153	0	2.70384	-3.91149	0.236609	1	POU4F1	13	78598362	78603560	-	4547	protein_coding	POU class 4 homeobox 1 [Source:HGNC Symbol;Acc:HGNC:9218]	Pou
ENSG00000259296	0	0	0	0	0	8.11153	0	2.70384	-3.91149	0.236609	1	AC020892.2	15	51707995	51715220	-	387	antisense	novel transcript, antisense to SCG3	-
ENSG00000260392	0	0	0	0	0	8.11153	0	2.70384	-3.91149	0.236609	1	AC090518.1	15	56542952	56629592	-	1510	lincRNA	novel transcript	-
ENSG00000125430	0	0	0	0	0	8.11153	0	2.70384	-3.91149	0.236609	1	HS3ST3B1	17	14301083	14349404	+	5367	protein_coding	heparan sulfate-glucosamine 3-sulfotransferase 3B1 [Source:HGNC Symbol;Acc:HGNC:5198]	-
ENSG00000269487	0	0	0	0	0	8.11153	0	2.70384	-3.91149	0.236609	1	AC008635.1	19	46728603	46732700	+	562	antisense	novel transcript, antisense to STRN4	-
ENSG00000161132	0	0	0	0	0	8.11153	0	2.70384	-3.91149	0.236609	1	AC007663.1	22	20299760	20313216	+	1240	unprocessed_pseudogene	proline dehydrogenase (oxidase) 1 (PRODH) pseudogene	-
ENSG00000233360	0	0	0	0	0	8.11153	0	2.70384	-3.91149	0.236609	1	Z83844.2	22	37641832	37658377	-	1945	antisense	uncharacterized LOC101927051 [Source:NCBI gene;Acc:101927051]	-
ENSG00000118156	0	0	0	1.00935	0	7.09759	0	2.70231	-3.91067	0.195363	1	ZNF541	19	47520685	47555856	-	4655	protein_coding	zinc finger protein 541 [Source:HGNC Symbol;Acc:HGNC:25294]	zf-C2H2
ENSG00000277130	0	0	0	2.0187	0	6.08365	0	2.70078	-3.9099	0.190332	1	AC073569.3	12	79818784	79819465	-	682	sense_intronic	novel transcript, antisense to PPP1R12A	-
ENSG00000265713	0	0	0	2.0187	0	6.08365	0	2.70078	-3.9099	0.190332	1	AC023389.2	17	29775747	29776701	-	955	transcribed_processed_pseudogene	RNA terminal phosphate cyclase-like 1 (RCL1) pseudogene	-
ENSG00000161270	0	0	0	2.0187	0	6.08365	0	2.70078	-3.9099	0.190332	1	NPHS1	19	35825964	35869287	-	5459	protein_coding	NPHS1, nephrin [Source:HGNC Symbol;Acc:HGNC:7908]	-
ENSG00000251194	0	0	0	0	2.01598	6.08365	0	2.69988	-3.90945	0.190433	1	AL133330.1	11	35212550	35214007	+	704	sense_intronic	novel transcript	-
ENSG00000229111	0	0	0	0	2.01598	6.08365	0	2.69988	-3.90945	0.190433	1	MED4-AS1	13	48077137	48079991	+	542	antisense	MED4 antisense RNA 1 [Source:HGNC Symbol;Acc:HGNC:39213]	-
ENSG00000136457	0	0	0	0	2.01598	6.08365	0	2.69988	-3.90945	0.190433	1	CHAD	17	50464496	50468966	-	1802	protein_coding	chondroadherin [Source:HGNC Symbol;Acc:HGNC:1909]	-
ENSG00000260316	0	0	1.94749	3.02805	14.1119	12.1673	0.649164	9.76907	-3.90935	0.0178731	1	AL008727.1	16	898967	905224	-	4728	sense_intronic	novel transcript, intronic to LMF1	-
ENSG00000235927	0	0	0	3.02805	0	5.06971	0	2.69925	-3.90914	0.188347	1	NEXN-AS1	1	77881348	77889539	-	2292	antisense	NEXN antisense RNA 1 [Source:HGNC Symbol;Acc:HGNC:31983]	-
ENSG00000122133	0	0	0	3.02805	0	5.06971	0	2.69925	-3.90914	0.188347	1	PAEP	9	135561756	135566955	+	1454	protein_coding	progestagen associated endometrial protein [Source:HGNC Symbol;Acc:HGNC:8573]	-
ENSG00000231829	0	0	0	0	3.02397	5.06971	0	2.69789	-3.90846	0.188498	1	AL157834.1	10	95141925	95168425	-	420	lincRNA	novel transcript	-
ENSG00000226253	0	0	0	4.03739	0	4.05576	0	2.69772	-3.90837	0.18794	1	MRPL35P3	10	74527584	74527947	+	364	processed_pseudogene	mitochondrial ribosomal protein L35 pseudogene 3 [Source:HGNC Symbol;Acc:HGNC:23731]	-
ENSG00000088386	0	0	0	4.03739	0	4.05576	0	2.69772	-3.90837	0.18794	1	SLC15A1	13	98683801	98752654	-	4192	protein_coding	solute carrier family 15 member 1 [Source:HGNC Symbol;Acc:HGNC:10920]	-
ENSG00000188800	0	0	0	5.04674	0	3.04182	0	2.69619	-3.90761	0.188688	1	TMCO2	1	40245947	40251691	+	889	protein_coding	transmembrane and coiled-coil domains 2 [Source:HGNC Symbol;Acc:HGNC:23312]	-
ENSG00000276058	0	0	0	5.04674	0	3.04182	0	2.69619	-3.90761	0.188688	1	STMN1P1	12	31715342	31715781	-	440	processed_pseudogene	stathmin 1 pseudogene 1 [Source:HGNC Symbol;Acc:HGNC:44062]	-
ENSG00000279373	0	0	0	5.04674	0	3.04182	0	2.69619	-3.90761	0.188688	1	AC027228.3	15	78537681	78538946	+	1266	TEC	novel transcript	-
ENSG00000267088	0	0	0	0	4.03196	4.05576	0	2.69591	-3.90747	0.188142	1	AC087683.1	18	42089312	42089752	+	441	processed_pseudogene	Nucleosome assembly protein 1-like 2, pseudogene	-
ENSG00000274276	0	0	0	0	4.03196	4.05576	0	2.69591	-3.90747	0.188142	1	CBSL	21	6444869	6468040	-	4004	protein_coding	cystathionine-beta-synthase like [Source:HGNC Symbol;Acc:HGNC:51829]	-
ENSG00000276505	0	0	0	3.02805	2.01598	3.04182	0	2.69528	-3.90716	0.147754	1	AP000892.2	11	117297005	117297328	-	324	sense_intronic	novel transcript, sense intronic to BACE1	-
ENSG00000265485	0	0	0	3.02805	2.01598	3.04182	0	2.69528	-3.90716	0.147754	1	LINC01915	18	24628182	24708542	+	6350	lincRNA	long intergenic non-protein coding RNA 1915 [Source:HGNC Symbol;Acc:HGNC:52734]	-
ENSG00000254017	0	0	0	2.0187	3.02397	3.04182	0	2.69483	-3.90694	0.147799	1	IGHEP2	9	5113549	5114804	+	1256	IG_C_pseudogene	immunoglobulin heavy constant epsilon P2 (pseudogene) [Source:HGNC Symbol;Acc:HGNC:5524]	-
ENSG00000285641	0	0	0	6.05609	0	2.02788	0	2.69466	-3.90685	0.191014	1	AL358472.6	1	153975850	153986246	-	1706	protein_coding	novel protein	-
ENSG00000283189	0	0	0	6.05609	0	2.02788	0	2.69466	-3.90685	0.191014	1	AC104452.1	3	49416777	49429314	-	6807	protein_coding	novel protein	-
ENSG00000160282	0	2.12006	0	4.03739	13.1039	13.1812	0.706686	10.1075	-3.90675	0.0154488	1	FTCD	21	46136262	46155567	-	3311	protein_coding	formimidoyltransferase cyclodeaminase [Source:HGNC Symbol;Acc:HGNC:3974]	-
ENSG00000224621	0	0	0	0	5.03996	3.04182	0	2.69393	-3.90648	0.188941	1	AL451042.1	1	16159266	16161883	+	544	antisense	novel transcript	-
ENSG00000280055	0	0	0	0	5.03996	3.04182	0	2.69393	-3.90648	0.188941	1	TMEM75	8	127946559	127948723	-	2165	TEC	transmembrane protein 75 [Source:HGNC Symbol;Acc:HGNC:32295]	-
ENSG00000221946	0	0	0	0	5.03996	3.04182	0	2.69393	-3.90648	0.188941	1	FXYD7	19	35143250	35154301	+	1795	protein_coding	FXYD domain containing ion transport regulator 7 [Source:HGNC Symbol;Acc:HGNC:4034]	-
ENSG00000172940	0	0	0	4.03739	2.01598	2.02788	0	2.69375	-3.90641	0.149118	1	SLC22A13	3	38265812	38278757	+	2997	protein_coding	solute carrier family 22 member 13 [Source:HGNC Symbol;Acc:HGNC:8494]	-
ENSG00000225751	0	0	0	3.02805	3.02397	2.02788	0	2.6933	-3.90619	0.147949	1	AC087501.1	17	9452197	9470014	+	715	antisense	novel transcript, antisense to STX8	-
ENSG00000232479	0	0	0	2.0187	4.03196	2.02788	0	2.69285	-3.90596	0.149207	1	AC010900.1	2	202924609	202925904	+	1296	processed_pseudogene	keratin 8 (KRT8) pseudogene	-
ENSG00000187889	0	0	0	0	6.04795	2.02788	0	2.69194	-3.90549	0.191317	1	FYB2	1	56718804	56819696	-	4633	protein_coding	FYN binding protein 2 [Source:HGNC Symbol;Acc:HGNC:27295]	-
ENSG00000256671	0	0	0	4.03739	3.02397	1.01394	0	2.69177	-3.90543	0.152442	1	LIMS4	2	110446640	110473075	-	2553	protein_coding	LIM zinc finger domain containing 4 [Source:HGNC Symbol;Acc:HGNC:39941]	-
ENSG00000235185	0	0	0	8.07479	0	0	0	2.6916	-3.90528	0.238094	1	AL031727.2	1	19591802	19596832	-	207	antisense	uncharacterized LOC105378614 [Source:NCBI gene;Acc:105378614]	-
ENSG00000144583	0	0	0	8.07479	0	0	0	2.6916	-3.90528	0.238094	1	2023-03-04	2	216257865	216372027	-	4447	protein_coding	membrane associated ring-CH-type finger 4 [Source:HGNC Symbol;Acc:HGNC:29269]	-
ENSG00000213055	0	0	0	8.07479	0	0	0	2.6916	-3.90528	0.238094	1	EEF1B2P7	2	232729523	232730198	-	676	processed_pseudogene	eukaryotic translation elongation factor 1 beta 2 pseudogene 7 [Source:HGNC Symbol;Acc:HGNC:51454]	-
ENSG00000121207	0	0	0	8.07479	0	0	0	2.6916	-3.90528	0.238094	1	LRAT	4	154626945	154753118	+	7562	protein_coding	lecithin retinol acyltransferase [Source:HGNC Symbol;Acc:HGNC:6685]	-
ENSG00000224992	0	0	0	8.07479	0	0	0	2.6916	-3.90528	0.238094	1	AL445645.1	9	132768965	132770212	-	1019	sense_intronic	novel transcript	-
ENSG00000241052	0	0	0	8.07479	0	0	0	2.6916	-3.90528	0.238094	1	RPL23AP70	14	35144021	35144480	-	460	processed_pseudogene	ribosomal protein L23a pseudogene 70 [Source:HGNC Symbol;Acc:HGNC:36030]	-
ENSG00000259438	0	0	0	8.07479	0	0	0	2.6916	-3.90528	0.238094	1	MAPK6-DT	15	52010999	52019095	-	865	lincRNA	MAPK6 divergent transcript [Source:HGNC Symbol;Acc:HGNC:53900]	-
ENSG00000242634	0	0	0	8.07479	0	0	0	2.6916	-3.90528	0.238094	1	RPS24P16	15	67232446	67232837	+	392	processed_pseudogene	ribosomal protein S24 pseudogene 16 [Source:HGNC Symbol;Acc:HGNC:35542]	-
ENSG00000260318	0	0	0	8.07479	0	0	0	2.6916	-3.90528	0.238094	1	COX6CP1	16	11903923	11904137	-	215	processed_pseudogene	cytochrome c oxidase subunit 6C pseudogene 1 [Source:HGNC Symbol;Acc:HGNC:2286]	-
ENSG00000265739	0	0	0	8.07479	0	0	0	2.6916	-3.90528	0.238094	1	AC104984.3	17	30122429	30126118	-	546	antisense	novel transcript, antisense to CCDC55	-
ENSG00000236018	0	0	0	3.02805	4.03196	1.01394	0	2.69132	-3.90521	0.152487	1	AC004898.1	7	157197600	157198511	-	766	processed_pseudogene	UBX domain protein 2B (UBXN2B) pseudogene	-
ENSG00000206630	0	0	0	3.02805	4.03196	1.01394	0	2.69132	-3.90521	0.152487	1	SNORD60	16	2155023	2155105	-	83	snoRNA	small nucleolar RNA, C/D box 60 [Source:HGNC Symbol;Acc:HGNC:10217]	-
ENSG00000228634	0	0	0	7.06544	1.00799	0	0	2.69114	-3.90508	0.19661	1	AL136115.1	1	31933020	31933975	+	517	lincRNA	novel transcript	-
ENSG00000250155	0	0	0	6.05609	2.01598	0	0	2.69069	-3.90486	0.191457	1	AC008957.1	5	36666214	36725195	-	1159	antisense	uncharacterized LOC107986412 [Source:NCBI gene;Acc:107986412]	-
ENSG00000227017	0	0	0	6.05609	2.01598	0	0	2.69069	-3.90486	0.191457	1	AC007036.1	7	30176387	30179014	-	674	lincRNA	novel transcript	-
ENSG00000257526	0	0	0	6.05609	2.01598	0	0	2.69069	-3.90486	0.191457	1	AC107032.2	12	76562294	76615567	+	386	lincRNA	uncharacterized LOC105369850 [Source:NCBI gene;Acc:105369850]	-
ENSG00000254294	0	0	0	0	7.05594	1.01394	0	2.68996	-3.90449	0.196743	1	IMPDH1P6	8	123400582	123402095	+	1514	processed_pseudogene	inosine monophosphate dehydrogenase 1 pseudogene 6 [Source:HGNC Symbol;Acc:HGNC:33961]	-
ENSG00000235939	0	0	0	0	7.05594	1.01394	0	2.68996	-3.90449	0.196743	1	AL138760.1	10	49419277	49472903	+	435	antisense	novel transcript	-
ENSG00000227374	0	0	0	0	7.05594	1.01394	0	2.68996	-3.90449	0.196743	1	AL157832.1	10	129768844	129769435	+	495	lincRNA	novel transcript	-
ENSG00000140092	0	0	0	0	7.05594	1.01394	0	2.68996	-3.90449	0.196743	1	FBLN5	14	91869412	91947987	-	4973	protein_coding	fibulin 5 [Source:HGNC Symbol;Acc:HGNC:3602]	-
ENSG00000064218	0	0	0	4.03739	4.03196	0	0	2.68979	-3.90441	0.188827	1	DMRT3	9	976964	991731	+	2387	protein_coding	doublesex and mab-3 related transcription factor 3 [Source:HGNC Symbol;Acc:HGNC:13909]	DM
ENSG00000238286	0	0	0	4.03739	4.03196	0	0	2.68979	-3.90441	0.188827	1	SLC35E1P1	13	20607268	20608131	+	864	processed_pseudogene	solute carrier family 35 member E1 pseudogene 1 [Source:HGNC Symbol;Acc:HGNC:42046]	-
ENSG00000157766	0	0	0	4.03739	4.03196	0	0	2.68979	-3.90441	0.188827	1	ACAN	15	88803442	88875354	+	10909	protein_coding	aggrecan [Source:HGNC Symbol;Acc:HGNC:319]	-
ENSG00000262777	0	0	0	4.03739	4.03196	0	0	2.68979	-3.90441	0.188827	1	AC032044.1	17	1424473	1426484	+	691	antisense	novel transcript, antisense to CRK	-
ENSG00000243811	0	0	0	4.03739	4.03196	0	0	2.68979	-3.90441	0.188827	1	APOBEC3D	22	39021113	39033276	+	2528	protein_coding	apolipoprotein B mRNA editing enzyme catalytic subunit 3D [Source:HGNC Symbol;Acc:HGNC:17354]	-
ENSG00000260519	0	0	0	3.02805	5.03996	0	0	2.68933	-3.90418	0.189455	1	AC096734.2	4	42657496	42657928	+	433	antisense	novel transcript, antisense to ATP8A1	-
ENSG00000255399	0	0	0	3.02805	5.03996	0	0	2.68933	-3.90418	0.189455	1	TBX5-AS1	12	114408191	114412831	+	4183	antisense	TBX5 antisense RNA 1 [Source:HGNC Symbol;Acc:HGNC:27402]	-
ENSG00000237916	0	0	0	2.0187	6.04795	0	0	2.68888	-3.90396	0.19166	1	AC011753.4	2	109552536	109552846	+	311	processed_pseudogene	ribosomal protein L37 (RPL37) pseudogene	-
ENSG00000230807	0	0	0	2.0187	6.04795	0	0	2.68888	-3.90396	0.19166	1	AC099535.1	3	27486247	27486617	+	371	processed_pseudogene	ubiquitin pseudogene	-
ENSG00000281100	0	0	0	2.0187	6.04795	0	0	2.68888	-3.90396	0.19166	1	AC105749.1	3	36823151	36825158	-	2008	TEC	TEC	-
ENSG00000280828	0	0	0	2.0187	6.04795	0	0	2.68888	-3.90396	0.19166	1	AC090114.3	7	128533652	128615970	+	829	unprocessed_pseudogene	pseudogene similar to part of tousled-like kinase 2 (TLK2)	-
ENSG00000214140	0	0	0	2.0187	6.04795	0	0	2.68888	-3.90396	0.19166	1	PRCD	17	76527586	76553578	+	5305	protein_coding	photoreceptor disc component [Source:HGNC Symbol;Acc:HGNC:32528]	-
ENSG00000239608	0	0	0	1.00935	7.05594	0	0	2.68843	-3.90372	0.196915	1	RUVBL1-AS1	3	128075810	128079056	+	588	antisense	RUVBL1 antisense RNA 1 [Source:HGNC Symbol;Acc:HGNC:40514]	-
ENSG00000151364	0	0	0	1.00935	7.05594	0	0	2.68843	-3.90372	0.196915	1	KCTD14	11	78015715	78046191	-	1917	protein_coding	potassium channel tetramerization domain containing 14 [Source:HGNC Symbol;Acc:HGNC:23295]	-
ENSG00000264177	0	0	0	1.00935	7.05594	0	0	2.68843	-3.90372	0.196915	1	AL353997.2	17	18379855	18388984	-	4955	antisense	novel transcript	-
ENSG00000262265	0	0	0	1.00935	7.05594	0	0	2.68843	-3.90372	0.196915	1	AC002558.3	17	47160398	47167723	-	1873	sense_intronic	novel transcript, sense intronic to CDC27	-
ENSG00000234624	0	0	0	0	8.06393	0	0	2.68798	-3.90344	0.238536	1	AC016894.1	2	61416887	61417197	-	311	processed_pseudogene	ribosomal protein L10-like (RPL10L) pseudogene	-
ENSG00000234896	0	0	0	0	8.06393	0	0	2.68798	-3.90344	0.238536	1	OR7E62P	2	71055527	71056003	+	477	unprocessed_pseudogene	olfactory receptor family 7 subfamily E member 62 pseudogene [Source:HGNC Symbol;Acc:HGNC:8438]	-
ENSG00000113389	0	0	0	0	8.06393	0	0	2.68798	-3.90344	0.238536	1	NPR3	5	32689070	32791724	+	9866	protein_coding	natriuretic peptide receptor 3 [Source:HGNC Symbol;Acc:HGNC:7945]	-
ENSG00000270133	0	0	0	0	8.06393	0	0	2.68798	-3.90344	0.238536	1	AC025766.1	5	94611906	94618122	-	409	sense_intronic	novel transcript, sense intronic to C5orf36	-
ENSG00000255223	0	0	0	0	8.06393	0	0	2.68798	-3.90344	0.238536	1	OR5M11	11	56542262	56543281	-	1020	protein_coding	olfactory receptor family 5 subfamily M member 11 [Source:HGNC Symbol;Acc:HGNC:15291]	-
ENSG00000172987	0	0	0	0	8.06393	0	0	2.68798	-3.90344	0.238536	1	HPSE2	10	98457077	99235862	-	4421	protein_coding	heparanase 2 (inactive) [Source:HGNC Symbol;Acc:HGNC:18374]	-
ENSG00000257752	0	0	0	0	8.06393	0	0	2.68798	-3.90344	0.238536	1	AC091516.1	12	88057876	88058578	-	703	processed_pseudogene	transmembrane protein 38A (TMEM38A)	-
ENSG00000270095	0	0	0	0	8.06393	0	0	2.68798	-3.90344	0.238536	1	AC068790.6	12	123971457	123971714	-	258	sense_intronic	novel transcript, sense intronic to CCDC92	-
ENSG00000204583	0	0	0	0	8.06393	0	0	2.68798	-3.90344	0.238536	1	LRCOL1	12	132603150	132610543	-	1817	protein_coding	leucine rich colipase like 1 [Source:HGNC Symbol;Acc:HGNC:44160]	-
ENSG00000259417	0	0	0	0	8.06393	0	0	2.68798	-3.90344	0.238536	1	CTXND1	15	80195484	80252213	-	6890	protein_coding	cortexin domain containing 1 [Source:HGNC Symbol;Acc:HGNC:50507]	-
ENSG00000261404	0	0	0	0	8.06393	0	0	2.68798	-3.90344	0.238536	1	AC138627.1	16	73943078	74296762	-	7473	lincRNA	uncharacterized LOC101928035 [Source:NCBI gene;Acc:101928035]	-
ENSG00000167711	0	0	0	0	8.06393	0	0	2.68798	-3.90344	0.238536	1	SERPINF2	17	1742836	1755268	+	2348	protein_coding	serpin family F member 2 [Source:HGNC Symbol;Acc:HGNC:9075]	-
ENSG00000275489	0	0	0	0	8.06393	0	0	2.68798	-3.90344	0.238536	1	C17orf98	17	38835088	38841455	-	632	protein_coding	chromosome 17 open reading frame 98 [Source:HGNC Symbol;Acc:HGNC:34492]	-
ENSG00000267346	0	0	0	0	8.06393	0	0	2.68798	-3.90344	0.238536	1	EIF5AP3	19	45128569	45129030	+	462	processed_pseudogene	eukaryotic translation initiation factor 5A pseudogene 3 [Source:HGNC Symbol;Acc:HGNC:3304]	-
ENSG00000267117	0	0	0	0	8.06393	0	0	2.68798	-3.90344	0.238536	1	AC010525.1	19	55694118	55694558	-	441	antisense	novel transcript, antisense to EPN1	-
ENSG00000279432	0.902483	1.06003	0	9.08414	20.1598	0	0.654171	9.74799	-3.90336	0.0272236	1	AC015799.1	17	2639297	2642418	+	3122	TEC	novel transcript	-
ENSG00000277782	0.902483	3.18009	0	21.1963	3.02397	34.474	1.36086	19.5648	-3.87945	0.00188429	1	AC068870.2	15	80999593	80999981	-	389	lincRNA	novel transcript	-
ENSG00000279196	0	0	1.94749	11.1028	11.0879	6.08365	0.649164	9.42479	-3.85768	0.0177071	1	AC135048.4	16	30984630	30988270	-	3641	TEC	novel transcript	-
ENSG00000232862	0	1.06003	0	0	7.05594	8.11153	0.353343	5.05582	-3.85284	0.0847476	1	AL138787.1	1	36080066	36084026	-	1674	transcribed_processed_pseudogene	implantation-associated protein (DKFZp564K142) pseudogene	-
ENSG00000185013	0	1.06003	0	3.02805	7.05594	5.06971	0.353343	5.05123	-3.85164	0.0586276	1	NT5C1B	2	18562872	18589572	-	3987	protein_coding	5'-nucleotidase, cytosolic IB [Source:HGNC Symbol;Acc:HGNC:17818]	-
ENSG00000255495	0	1.06003	0	15.1402	0	0	0.353343	5.04674	-3.85041	0.123207	1	AC145124.1	8	12194467	12196280	+	1361	antisense	novel transcript	-
ENSG00000163637	0.902483	0	0	15.1402	0	0	0.300828	5.04674	-3.85041	0.124308	1	PRICKLE2	3	64092242	64445476	-	14747	protein_coding	prickle planar cell polarity protein 2 [Source:HGNC Symbol;Acc:HGNC:20340]	-
ENSG00000005381	0.902483	0	0	0	12.0959	3.04182	0.300828	5.04591	-3.85021	0.0901621	1	MPO	17	58269856	58280935	-	3526	protein_coding	myeloperoxidase [Source:HGNC Symbol;Acc:HGNC:7218]	-
ENSG00000273240	0	0	0.973747	5.04674	9.07192	1.01394	0.324582	5.0442	-3.8498	0.0667041	1	AC013468.1	2	189763859	189764456	-	598	antisense	novel transcript	-
ENSG00000270164	6.31738	4.24012	1.94749	30.2805	76.6073	71.9898	4.16833	59.6259	-3.8289	2.15179e-08	3.3892e-06	LINC01480	19	41535183	41536904	+	1722	lincRNA	long intergenic non-protein coding RNA 1480 [Source:HGNC Symbol;Acc:HGNC:51124]	-
ENSG00000234382	1.80497	0	0	7.06544	2.01598	17.237	0.601655	8.77281	-3.80585	0.0285547	1	AL513174.1	10	80233664	80245367	+	629	unprocessed_pseudogene	acyl-CoA synthetase medium-chain family member 1 (ACSM1) pseudogene	-
ENSG00000236305	0	0	2.92124	10.0935	20.1598	10.1394	0.973747	13.4642	-3.78733	0.00634829	1	SLC12A9-AS1	7	100837314	100852616	-	369	antisense	SLC12A9 antisense RNA 1 [Source:HGNC Symbol;Acc:HGNC:40807]	-
ENSG00000133055	0	1.06003	0	0	1.00799	13.1812	0.353343	4.72974	-3.75643	0.111735	1	MYBPH	1	203167811	203175813	-	1805	protein_coding	myosin binding protein H [Source:HGNC Symbol;Acc:HGNC:7552]	-
ENSG00000230433	0	0	0.973747	1.00935	2.01598	11.1534	0.324582	4.72623	-3.75538	0.0839664	1	AL031770.1	6	524171	525581	+	851	antisense	novel transcript	-
ENSG00000109667	0.902483	0	0	5.04674	2.01598	7.09759	0.300828	4.7201	-3.75366	0.0735507	1	SLC2A9	4	9771153	10054936	-	6614	protein_coding	solute carrier family 2 member 9 [Source:HGNC Symbol;Acc:HGNC:13446]	-
ENSG00000233264	0.902483	0	0	8.07479	0	6.08365	0.300828	4.71948	-3.75351	0.100502	1	AC006042.3	7	7980312	7982228	+	1469	processed_pseudogene	peptidylprolyl isomerase (cyclophilin)-like 4 (PPIL4) pseudogene	-
ENSG00000225022	0	1.06003	0	3.02805	4.03196	7.09759	0.353343	4.7192	-3.75341	0.070947	1	UBE2D3P1	20	5292388	5292831	-	444	processed_pseudogene	ubiquitin conjugating enzyme E2 D3 pseudogene 1 [Source:HGNC Symbol;Acc:HGNC:33349]	-
ENSG00000273691	0.902483	0	0	2.0187	5.03996	7.09759	0.300828	4.71875	-3.75328	0.0735957	1	AC087284.1	15	90024955	90026003	+	1049	sense_intronic	novel transcript, sense intronic to ZNF710	-
ENSG00000189350	0	1.06003	0	1.00935	6.04795	7.09759	0.353343	4.71829	-3.75316	0.0776148	1	TOGARAM2	2	28956611	29061373	+	19816	protein_coding	TOG array regulator of axonemal microtubules 2 [Source:HGNC Symbol;Acc:HGNC:33715]	-
ENSG00000281780	0	0	0.973747	3.02805	5.03996	6.08365	0.324582	4.71722	-3.75286	0.0707789	1	RF00134	2	206161841	206161929	+	89	snoRNA		-
ENSG00000227811	0	0	1.94749	2.0187	10.0799	14.1952	0.649164	8.76459	-3.75275	0.0288626	1	INKA2-AS1	1	111739841	111747798	+	2131	bidirectional_promoter_lncRNA	INKA2 antisense RNA 1 [Source:HGNC Symbol;Acc:HGNC:49446]	-
ENSG00000239472	0	1.06003	0	0	9.07192	5.06971	0.353343	4.71388	-3.75192	0.100284	1	RN7SL221P	6	5918564	5918844	-	281	misc_RNA	RNA, 7SL, cytoplasmic 221, pseudogene [Source:HGNC Symbol;Acc:HGNC:46237]	-
ENSG00000184058	0.902483	0	0	0	9.07192	5.06971	0.300828	4.71388	-3.75192	0.10135	1	TBX1	22	19756703	19783593	+	3580	protein_coding	T-box 1 [Source:HGNC Symbol;Acc:HGNC:11592]	T-box
ENSG00000070731	0	1.06003	0	1.00935	12.0959	1.01394	0.353343	4.70639	-3.74982	0.0897809	1	ST6GALNAC2	17	76565379	76586956	-	3098	protein_coding	ST6 N-acetylgalactosaminide alpha-2,6-sialyltransferase 2 [Source:HGNC Symbol;Acc:HGNC:10867]	-
ENSG00000231992	0	0	0	0	0	7.09759	0	2.36586	-3.71883	0.283965	1	AC092802.3	1	95120147	95138554	+	420	sense_intronic	novel transcript	-
ENSG00000272443	0	0	0	0	0	7.09759	0	2.36586	-3.71883	0.283965	1	OR13Z2P	1	147445579	147446133	+	555	unprocessed_pseudogene	olfactory receptor family 13 subfamily Z member 2 pseudogene [Source:HGNC Symbol;Acc:HGNC:31241]	-
ENSG00000132702	0	0	0	0	0	7.09759	0	2.36586	-3.71883	0.283965	1	HAPLN2	1	156619294	156625725	+	2241	protein_coding	hyaluronan and proteoglycan link protein 2 [Source:HGNC Symbol;Acc:HGNC:17410]	-
ENSG00000120332	0	0	0	0	0	7.09759	0	2.36586	-3.71883	0.283965	1	TNN	1	175067858	175148066	+	5008	protein_coding	tenascin N [Source:HGNC Symbol;Acc:HGNC:22942]	-
ENSG00000232824	0	0	0	0	0	7.09759	0	2.36586	-3.71883	0.283965	1	PRR13P1	1	198197779	198198186	-	408	processed_pseudogene	proline rich 13 pseudogene 1 [Source:HGNC Symbol;Acc:HGNC:50614]	-
ENSG00000199349	0	0	0	0	0	7.09759	0	2.36586	-3.71883	0.283965	1	RF00019	1	206747980	206748092	-	113	misc_RNA		-
ENSG00000236878	0	0	0	0	0	7.09759	0	2.36586	-3.71883	0.283965	1	MTATP6P26	2	120211054	120211715	+	662	processed_pseudogene	MT-ATP6 pseudogene 26 [Source:HGNC Symbol;Acc:HGNC:52182]	-
ENSG00000227890	0	0	0	0	0	7.09759	0	2.36586	-3.71883	0.283965	1	PSMA2P3	2	202179297	202179971	+	675	processed_pseudogene	proteasome subunit alpha 2 pseudogene 3 [Source:HGNC Symbol;Acc:HGNC:43834]	-
ENSG00000261186	0	0	0	0	0	7.09759	0	2.36586	-3.71883	0.283965	1	LINC01238	2	242087351	242088457	-	1107	antisense	long intergenic non-protein coding RNA 1238 [Source:HGNC Symbol;Acc:HGNC:49795]	-
ENSG00000241064	0	0	0	0	0	7.09759	0	2.36586	-3.71883	0.283965	1	RN7SL110P	3	15506623	15506905	-	283	misc_RNA	RNA, 7SL, cytoplasmic 110, pseudogene [Source:HGNC Symbol;Acc:HGNC:46126]	-
ENSG00000163737	0	0	0	0	0	7.09759	0	2.36586	-3.71883	0.283965	1	PF4	4	73981077	73982124	-	604	protein_coding	platelet factor 4 [Source:HGNC Symbol;Acc:HGNC:8861]	-
ENSG00000231389	0	0	0	0	0	7.09759	0	2.36586	-3.71883	0.283965	1	HLA-DPA1	6	33064569	33080775	-	5748	protein_coding	major histocompatibility complex, class II, DP alpha 1 [Source:HGNC Symbol;Acc:HGNC:4938]	-
ENSG00000233760	0	0	0	0	0	7.09759	0	2.36586	-3.71883	0.283965	1	AC004947.1	7	26551822	26557200	+	2781	lincRNA	uncharacterized LOC100506289 [Source:NCBI gene;Acc:100506289]	-
ENSG00000147113	0	0	0	0	0	7.09759	0	2.36586	-3.71883	0.283965	1	CXorf36	X	45148374	45200901	-	6720	protein_coding	chromosome X open reading frame 36 [Source:HGNC Symbol;Acc:HGNC:25866]	-
ENSG00000270431	0	0	0	0	0	7.09759	0	2.36586	-3.71883	0.283965	1	AC005000.2	X	115659713	115660022	+	310	processed_pseudogene	PHD finger protein 5A (PHF5A) pseudogene	-
ENSG00000235244	0	0	0	0	0	7.09759	0	2.36586	-3.71883	0.283965	1	DANT2	X	115917271	115969089	-	2079	lincRNA	DXZ4 associated non-coding transcript 2, distal [Source:HGNC Symbol;Acc:HGNC:50862]	-
ENSG00000226669	0	0	0	0	0	7.09759	0	2.36586	-3.71883	0.283965	1	AL354977.1	9	3684076	3689626	-	679	lincRNA	novel transcript	-
ENSG00000147873	0	0	0	0	0	7.09759	0	2.36586	-3.71883	0.283965	1	IFNA5	9	21304326	21305312	-	987	protein_coding	interferon alpha 5 [Source:HGNC Symbol;Acc:HGNC:5426]	-
ENSG00000256464	0	0	0	0	0	7.09759	0	2.36586	-3.71883	0.283965	1	YWHABP2	11	18490243	18490955	-	713	processed_pseudogene	tyrosine 3-monooxygenase/tryptophan 5-monooxygenase activation protein beta pseudogene 2 [Source:HGNC Symbol;Acc:HGNC:50295]	-
ENSG00000255843	0	0	0	0	0	7.09759	0	2.36586	-3.71883	0.283965	1	AP000593.3	11	72302139	72302965	+	578	antisense	novel transcript	-
ENSG00000270969	0	0	0	0	0	7.09759	0	2.36586	-3.71883	0.283965	1	AP001823.1	11	107585901	107586903	-	1003	processed_pseudogene	succinate-CoA ligase, GDP-forming, beta subunit, pseudogene	-
ENSG00000198851	0	0	0	0	0	7.09759	0	2.36586	-3.71883	0.283965	1	CD3E	11	118304545	118316175	+	2844	protein_coding	CD3e molecule [Source:HGNC Symbol;Acc:HGNC:1674]	-
ENSG00000251957	0	0	0	0	0	7.09759	0	2.36586	-3.71883	0.283965	1	RNU6-1095P	10	11923181	11923288	+	108	snRNA	RNA, U6 small nuclear 1095, pseudogene [Source:HGNC Symbol;Acc:HGNC:48058]	-
ENSG00000229417	0	0	0	0	0	7.09759	0	2.36586	-3.71883	0.283965	1	NPM1P25	10	96189366	96190219	-	854	processed_pseudogene	nucleophosmin 1 pseudogene 25 [Source:HGNC Symbol;Acc:HGNC:45204]	-
ENSG00000233547	0	0	0	0	0	7.09759	0	2.36586	-3.71883	0.283965	1	AL158212.2	10	112950646	112951875	-	460	antisense	novel transcript	-
ENSG00000111181	0	0	0	0	0	7.09759	0	2.36586	-3.71883	0.283965	1	SLC6A12	12	190077	214570	-	5280	protein_coding	solute carrier family 6 member 12 [Source:HGNC Symbol;Acc:HGNC:11045]	-
ENSG00000187510	0	0	0	0	0	7.09759	0	2.36586	-3.71883	0.283965	1	PLEKHG7	12	92702843	92772455	+	6487	protein_coding	pleckstrin homology and RhoGEF domain containing G7 [Source:HGNC Symbol;Acc:HGNC:33829]	-
ENSG00000230641	0	0	0	0	0	7.09759	0	2.36586	-3.71883	0.283965	1	USP12-AS2	13	27172259	27182998	+	279	antisense	USP12 antisense RNA 2 (head to head) [Source:HGNC Symbol;Acc:HGNC:39962]	-
ENSG00000242837	0	0	0	0	0	7.09759	0	2.36586	-3.71883	0.283965	1	RPL21P13	14	103241492	103241972	+	481	processed_pseudogene	ribosomal protein L21 pseudogene 13 [Source:HGNC Symbol;Acc:HGNC:19812]	-
ENSG00000140287	0	0	0	0	0	7.09759	0	2.36586	-3.71883	0.283965	1	HDC	15	50241947	50266026	-	3956	protein_coding	histidine decarboxylase [Source:HGNC Symbol;Acc:HGNC:4855]	-
ENSG00000237515	0	0	0	0	0	7.09759	0	2.36586	-3.71883	0.283965	1	SHISA9	16	12901620	13240413	+	10155	protein_coding	shisa family member 9 [Source:HGNC Symbol;Acc:HGNC:37231]	-
ENSG00000260342	0	0	0	0	0	7.09759	0	2.36586	-3.71883	0.283965	1	AC138811.2	16	18788063	18801519	-	764	protein_coding	novel protein	-
ENSG00000267691	0	0	0	0	0	7.09759	0	2.36586	-3.71883	0.283965	1	SHC1P2	17	44228760	44230228	-	1469	processed_pseudogene	SHC adaptor protein 1 pseudogene 2 [Source:HGNC Symbol;Acc:HGNC:10842]	-
ENSG00000101405	0	0	0	0	0	7.09759	0	2.36586	-3.71883	0.283965	1	OXT	20	3071620	3072517	+	513	protein_coding	oxytocin/neurophysin I prepropeptide [Source:HGNC Symbol;Acc:HGNC:8528]	-
ENSG00000105383	0	0	0	0	0	7.09759	0	2.36586	-3.71883	0.283965	1	CD33	19	51225064	51243860	+	5975	protein_coding	CD33 molecule [Source:HGNC Symbol;Acc:HGNC:1659]	-
ENSG00000268496	0	0	0	0	0	7.09759	0	2.36586	-3.71883	0.283965	1	AC245884.9	19	54434183	54434665	+	483	sense_intronic	novel transcript, sense intronic to TTYH1	-
ENSG00000272966	0	0	0	1.00935	0	6.08365	0	2.36433	-3.71791	0.240189	1	AC064836.2	2	202336739	202337200	+	462	lincRNA	novel transcript	-
ENSG00000255328	0	0	0	1.00935	0	6.08365	0	2.36433	-3.71791	0.240189	1	AC136475.5	11	327171	330122	+	1277	lincRNA	novel transcript	-
ENSG00000132164	0	0	0	0	1.00799	6.08365	0	2.36388	-3.71765	0.240252	1	SLC6A11	3	10816200	10940733	+	6700	protein_coding	solute carrier family 6 member 11 [Source:HGNC Symbol;Acc:HGNC:11044]	-
ENSG00000155849	0	0	0	0	1.00799	6.08365	0	2.36388	-3.71765	0.240252	1	ELMO1	7	36854361	37449249	-	9570	protein_coding	engulfment and cell motility 1 [Source:HGNC Symbol;Acc:HGNC:16286]	-
ENSG00000255036	0	0	0	0	1.00799	6.08365	0	2.36388	-3.71765	0.240252	1	STRA6LP	9	97238497	97377287	+	7116	processed_transcript	STRA6 like, pseudogene [Source:HGNC Symbol;Acc:HGNC:53830]	-
ENSG00000095917	0	0	0	0	1.00799	6.08365	0	2.36388	-3.71765	0.240252	1	TPSD1	16	1256059	1258998	+	1532	protein_coding	tryptase delta 1 [Source:HGNC Symbol;Acc:HGNC:14118]	-
ENSG00000260011	0	0	0	0	1.00799	6.08365	0	2.36388	-3.71765	0.240252	1	AC132938.1	17	82381110	82382690	-	360	lincRNA	novel transcript	-
ENSG00000270277	0	0	0	2.0187	0	5.06971	0	2.3628	-3.71703	0.235447	1	AC009948.3	2	178548884	178550681	+	1798	antisense	novel transcript, antisense to titin	-
ENSG00000265566	0	0	0	2.0187	0	5.06971	0	2.3628	-3.71703	0.235447	1	RN7SL605P	11	57528085	57528365	-	281	misc_RNA	RNA, 7SL, cytoplasmic 605, pseudogene [Source:HGNC Symbol;Acc:HGNC:46621]	-
ENSG00000237224	0	0	0	2.0187	0	5.06971	0	2.3628	-3.71703	0.235447	1	AL157832.2	10	129693722	129702117	-	2345	antisense	novel transcript	-
ENSG00000280160	0	0	0	2.0187	0	5.06971	0	2.3628	-3.71703	0.235447	1	AC135050.7	16	31093727	31095944	+	2218	TEC	novel transcript	-
ENSG00000280245	0	0	0	2.0187	0	5.06971	0	2.3628	-3.71703	0.235447	1	AC079336.7	17	32504567	32505644	-	1078	TEC	TEC	-
ENSG00000278719	0	0	0	2.0187	0	5.06971	0	2.3628	-3.71703	0.235447	1	MCM8-AS1	20	5990943	6005821	-	983	antisense	MCM8 antisense RNA 1 [Source:HGNC Symbol;Acc:HGNC:51230]	-
ENSG00000213965	0	0	0	2.0187	0	5.06971	0	2.3628	-3.71703	0.235447	1	NUDT19	19	32691961	32713796	+	2967	protein_coding	nudix hydrolase 19 [Source:HGNC Symbol;Acc:HGNC:32036]	-
ENSG00000196724	0	0	0	2.0187	0	5.06971	0	2.3628	-3.71703	0.235447	1	ZNF418	19	57921884	57935393	-	4501	protein_coding	zinc finger protein 418 [Source:HGNC Symbol;Acc:HGNC:20647]	zf-C2H2
ENSG00000257183	0	0	0	0	2.01598	5.06971	0	2.3619	-3.71652	0.235574	1	AC090502.3	12	74248637	74283669	-	529	lincRNA	novel transcript	-
ENSG00000282742	0	0	0	3.02805	0	4.05576	0	2.36127	-3.71616	0.234009	1	AC093323.3	4	6697861	6698809	-	949	TEC	TEC	-
ENSG00000226887	0	0	0	3.02805	0	4.05576	0	2.36127	-3.71616	0.234009	1	ERVMER34-1	4	52722618	52751640	-	4077	protein_coding	endogenous retrovirus group MER34 member 1, envelope [Source:HGNC Symbol;Acc:HGNC:42970]	-
ENSG00000268015	0	0	0	3.02805	0	4.05576	0	2.36127	-3.71616	0.234009	1	AC010320.2	19	52222225	52231294	-	1121	antisense	novel transcript, antisense to PPP2R1A	-
ENSG00000275709	0	0	0	2.0187	1.00799	4.05576	0	2.36082	-3.71588	0.195407	1	AC090527.3	15	45585757	45586304	-	548	lincRNA	novel transcript	-
ENSG00000279345	0	0	0	2.0187	1.00799	4.05576	0	2.36082	-3.71588	0.195407	1	Z98885.3	22	49805452	49807208	+	1757	antisense	novel transcript, antisense to BRD1	-
ENSG00000256654	0	0	0	1.00935	2.01598	4.05576	0	2.36037	-3.71563	0.195465	1	AC005906.2	12	4909867	5026012	+	9655	processed_transcript	uncharacterized LOC100507560 [Source:NCBI gene;Acc:100507560]	-
ENSG00000270915	0	0	0	0	3.02397	4.05576	0	2.35991	-3.71539	0.2342	1	AC073410.2	2	202505012	202505343	-	332	processed_pseudogene	H3 histone, family 3B (H3.3B) (H3F3B) pseudogene	-
ENSG00000231473	0	0	0	0	3.02397	4.05576	0	2.35991	-3.71539	0.2342	1	RB1-DT	13	48296513	48303661	-	1143	lincRNA	RB1 divergent transcript [Source:HGNC Symbol;Acc:HGNC:42778]	-
ENSG00000272337	0	0	0	0	3.02397	4.05576	0	2.35991	-3.71539	0.2342	1	RNU6-90P	15	51907200	51907305	+	106	snRNA	RNA, U6 small nuclear 90, pseudogene [Source:HGNC Symbol;Acc:HGNC:47053]	-
ENSG00000267072	0	0	0	0	3.02397	4.05576	0	2.35991	-3.71539	0.2342	1	NAGPA-AS1	16	5010909	5043999	+	2630	lincRNA	NAGPA antisense RNA 1 [Source:HGNC Symbol;Acc:HGNC:44184]	-
ENSG00000138400	0	0	0	4.03739	0	3.04182	0	2.35974	-3.71529	0.234224	1	MDH1B	2	206737763	206765547	-	3110	protein_coding	malate dehydrogenase 1B [Source:HGNC Symbol;Acc:HGNC:17836]	-
ENSG00000216009	0	0	0	4.03739	0	3.04182	0	2.35974	-3.71529	0.234224	1	MIR874	5	137647572	137647649	-	78	miRNA	microRNA 874 [Source:HGNC Symbol;Acc:HGNC:33643]	-
ENSG00000272549	0	0	0	4.03739	0	3.04182	0	2.35974	-3.71529	0.234224	1	LINC02538	6	167666840	167679270	-	4569	lincRNA	long intergenic non-protein coding RNA 2538 [Source:HGNC Symbol;Acc:HGNC:53571]	-
ENSG00000187260	0	0	0	4.03739	0	3.04182	0	2.35974	-3.71529	0.234224	1	WDR86	7	151375909	151410727	-	4044	protein_coding	WD repeat domain 86 [Source:HGNC Symbol;Acc:HGNC:28020]	-
ENSG00000282390	0	0	0	4.03739	0	3.04182	0	2.35974	-3.71529	0.234224	1	AL392083.1	10	1290018	1293002	-	2985	sense_intronic	novel transcript, sense intronic to ADARB2	-
ENSG00000243406	0	0	0	4.03739	0	3.04182	0	2.35974	-3.71529	0.234224	1	MRPS31P5	13	52167709	52194465	-	3873	transcribed_unprocessed_pseudogene	mitochondrial ribosomal protein S31 pseudogene 5 [Source:HGNC Symbol;Acc:HGNC:39253]	-
ENSG00000266171	0	0	0	4.03739	0	3.04182	0	2.35974	-3.71529	0.234224	1	AP001020.3	18	735746	737459	+	1714	antisense	novel transcript, antisense to YES1	-
ENSG00000227910	0	0	0	5.04674	0	2.02788	0	2.35821	-3.71442	0.236093	1	AC092634.4	7	63924787	63926306	-	876	transcribed_processed_pseudogene	TP53 target 3 (TP53TG3) pseudogene	-
ENSG00000227726	0	0	0	5.04674	0	2.02788	0	2.35821	-3.71442	0.236093	1	AP001271.1	11	70477277	70477592	-	206	sense_intronic	novel transcript	-
ENSG00000242087	0	0	0	5.04674	0	2.02788	0	2.35821	-3.71442	0.236093	1	RPL36AP41	12	63871739	63872044	-	306	processed_pseudogene	ribosomal protein L36a pseudogene 41 [Source:HGNC Symbol;Acc:HGNC:35813]	-
ENSG00000264273	0	0	0	5.04674	0	2.02788	0	2.35821	-3.71442	0.236093	1	AC107982.2	17	18859354	18861466	-	463	antisense	novel transcript, antisense to PRPSAP2	-
ENSG00000279372	0	0	0	0	4.03196	3.04182	0	2.35793	-3.71426	0.234479	1	AC137723.2	17	82035403	82035800	-	398	TEC	TEC	-
ENSG00000278918	0	0	0	4.03739	1.00799	2.02788	0	2.35776	-3.71416	0.195801	1	AC080112.3	17	40348049	40350539	-	2491	TEC	novel transcript	-
ENSG00000224055	0	0	0	3.02805	2.01598	2.02788	0	2.3573	-3.71391	0.191463	1	GAPDHP55	15	44063511	44064313	+	803	processed_pseudogene	glyceraldehyde 3 phosphate dehydrogenase pseudogene 55 [Source:HGNC Symbol;Acc:HGNC:38561]	-
ENSG00000223695	0	0	0	3.02805	2.01598	2.02788	0	2.3573	-3.71391	0.191463	1	FO393418.1	22	36388626	36396517	+	510	lincRNA	novel transcript	-
ENSG00000280040	0	0	0	6.05609	0	1.01394	0	2.35668	-3.71354	0.241262	1	AC095031.1	1	98660388	98661059	-	672	TEC	novel transcript	-
ENSG00000243323	0	0	0	6.05609	0	1.01394	0	2.35668	-3.71354	0.241262	1	PTPRVP	1	202168051	202189455	+	6596	transcribed_unitary_pseudogene	protein tyrosine phosphatase, receptor type V, pseudogene [Source:HGNC Symbol;Acc:HGNC:13421]	-
ENSG00000284292	0	0	0	6.05609	0	1.01394	0	2.35668	-3.71354	0.241262	1	AC004922.1	7	99325879	99394653	+	2705	protein_coding	novel protein, ARPC1A and ARPC1B readthrough	-
ENSG00000095587	0	0	0	6.05609	0	1.01394	0	2.35668	-3.71354	0.241262	1	TLL2	10	96364606	96513918	-	8151	protein_coding	tolloid like 2 [Source:HGNC Symbol;Acc:HGNC:11844]	-
ENSG00000225928	0	0	0	5.04674	1.00799	1.01394	0	2.35623	-3.7133	0.201002	1	CACYBPP1	10	84454679	84456056	-	684	processed_pseudogene	calcyclin binding protein pseudogene 1 [Source:HGNC Symbol;Acc:HGNC:45122]	-
ENSG00000267293	0	0	0	0	5.03996	2.02788	0	2.35595	-3.71312	0.236413	1	AC012569.1	18	46028306	46029829	+	1524	processed_pseudogene	U3 small nucleolar RNA-associated protein 18 homolog, pseudogene	-
ENSG00000165124	0	0	0	4.03739	2.01598	1.01394	0	2.35577	-3.71305	0.196057	1	SVEP1	9	110365251	110579880	-	14190	protein_coding	sushi, von Willebrand factor type A, EGF and pentraxin domain containing 1 [Source:HGNC Symbol;Acc:HGNC:15985]	-
ENSG00000146205	0	0	0	3.02805	3.02397	1.01394	0	2.35532	-3.7128	0.194924	1	ANO7	2	241188509	241225377	+	5695	protein_coding	anoctamin 7 [Source:HGNC Symbol;Acc:HGNC:31677]	-
ENSG00000175287	0	0	0	3.02805	3.02397	1.01394	0	2.35532	-3.7128	0.194924	1	PHYHD1	9	128920895	128942041	+	2915	protein_coding	phytanoyl-CoA dioxygenase domain containing 1 [Source:HGNC Symbol;Acc:HGNC:23396]	-
ENSG00000183560	0	0	0	3.02805	3.02397	1.01394	0	2.35532	-3.7128	0.194924	1	IZUMO1R	11	94305592	94307721	+	827	protein_coding	IZUMO1 receptor, JUNO [Source:HGNC Symbol;Acc:HGNC:32565]	-
ENSG00000232888	0	0	0	3.02805	3.02397	1.01394	0	2.35532	-3.7128	0.194924	1	RPS11P5	12	132825701	132826184	+	484	processed_pseudogene	ribosomal protein S11 pseudogene 5 [Source:HGNC Symbol;Acc:HGNC:36312]	-
ENSG00000134259	0	0	0	7.06544	0	0	0	2.35515	-3.71264	0.285555	1	NGF	1	115285918	115338236	-	1047	protein_coding	nerve growth factor [Source:HGNC Symbol;Acc:HGNC:7808]	-
ENSG00000238735	0	0	0	7.06544	0	0	0	2.35515	-3.71264	0.285555	1	RNU7-113P	2	20246326	20246387	-	62	snRNA	RNA, U7 small nuclear 113 pseudogene [Source:HGNC Symbol;Acc:HGNC:45647]	-
ENSG00000242199	0	0	0	7.06544	0	0	0	2.35515	-3.71264	0.285555	1	AC022336.1	3	124733418	124733754	-	337	processed_pseudogene	ribosomal protein S26 (RPS26) pseudogene	-
ENSG00000200520	0	0	0	7.06544	0	0	0	2.35515	-3.71264	0.285555	1	RNU6-1214P	4	139318378	139318486	+	109	snRNA	RNA, U6 small nuclear 1214, pseudogene [Source:HGNC Symbol;Acc:HGNC:48177]	-
ENSG00000230020	0	0	0	7.06544	0	0	0	2.35515	-3.71264	0.285555	1	NHS-AS1	X	17552349	17557387	-	366	antisense	NHS antisense RNA 1 [Source:HGNC Symbol;Acc:HGNC:40403]	-
ENSG00000254131	0	0	0	7.06544	0	0	0	2.35515	-3.71264	0.285555	1	AC093367.1	8	42484600	42485019	+	420	processed_pseudogene	glucosidase, beta (bile acid) 2 (GBA2) pseudogene	-
ENSG00000173239	0	0	0	7.06544	0	0	0	2.35515	-3.71264	0.285555	1	LIPM	10	88802730	88820546	+	1511	protein_coding	lipase family member M [Source:HGNC Symbol;Acc:HGNC:23455]	-
ENSG00000259682	0	0	0	7.06544	0	0	0	2.35515	-3.71264	0.285555	1	AC091231.1	15	64470253	64471364	+	391	sense_intronic	novel transcript, sense intronic to ZNF609	-
ENSG00000125879	0	0	0	7.06544	0	0	0	2.35515	-3.71264	0.285555	1	OTOR	20	16748358	16770062	+	2198	protein_coding	otoraplin [Source:HGNC Symbol;Acc:HGNC:8517]	-
ENSG00000180846	0	0	0	7.06544	0	0	0	2.35515	-3.71264	0.285555	1	CSNK1G2-AS1	19	1952531	1954586	-	1346	antisense	CSNK1G2 antisense RNA 1 [Source:HGNC Symbol;Acc:HGNC:28604]	-
ENSG00000149403	0	0	0	0	6.04795	1.01394	0	2.35396	-3.71199	0.241644	1	GRIK4	11	120511700	120988904	+	7518	protein_coding	glutamate ionotropic receptor kainate type subunit 4 [Source:HGNC Symbol;Acc:HGNC:4582]	-
ENSG00000167414	0	0	0	0	6.04795	1.01394	0	2.35396	-3.71199	0.241644	1	GNG8	19	46634076	46634685	-	216	protein_coding	G protein subunit gamma 8 [Source:HGNC Symbol;Acc:HGNC:19664]	-
ENSG00000270409	0	0	0	4.03739	3.02397	0	0	2.35379	-3.7119	0.235063	1	AC090950.1	3	15732252	15733470	+	1219	transcribed_unprocessed_pseudogene	chromosome 9 open reading frame 64 (C9orf64) pseudogene	-
ENSG00000248919	0	0	0	4.03739	3.02397	0	0	2.35379	-3.7119	0.235063	1	ATP5MF-PTCD1	7	99419749	99466197	-	2859	protein_coding	ATP5MF-PTCD1 readthrough [Source:HGNC Symbol;Acc:HGNC:38844]	-
ENSG00000221866	0	0	0	4.03739	3.02397	0	0	2.35379	-3.7119	0.235063	1	PLXNA4	7	132123332	132648688	-	16372	protein_coding	plexin A4 [Source:HGNC Symbol;Acc:HGNC:9102]	-
ENSG00000254418	0	0	0	4.03739	3.02397	0	0	2.35379	-3.7119	0.235063	1	SPON1-AS1	11	14262846	14273691	-	240	antisense	SPON1 antisense RNA 1 [Source:HGNC Symbol;Acc:HGNC:53117]	-
ENSG00000133107	0	0	0	4.03739	3.02397	0	0	2.35379	-3.7119	0.235063	1	TRPC4	13	37636636	37870425	-	4205	protein_coding	transient receptor potential cation channel subfamily C member 4 [Source:HGNC Symbol;Acc:HGNC:12336]	-
ENSG00000259104	0	0	0	4.03739	3.02397	0	0	2.35379	-3.7119	0.235063	1	PTCSC3	14	36136108	36176468	-	571	lincRNA	papillary thyroid carcinoma susceptibility candidate 3 [Source:HGNC Symbol;Acc:HGNC:43959]	-
ENSG00000264188	0	0	0	4.03739	3.02397	0	0	2.35379	-3.7119	0.235063	1	AC106037.1	18	21661787	21662395	-	336	sense_intronic	novel transcript	-
ENSG00000267322	0	0	0	4.03739	3.02397	0	0	2.35379	-3.7119	0.235063	1	SNHG22	18	49814023	49851059	+	2593	antisense	small nucleolar RNA host gene 22 [Source:HGNC Symbol;Acc:HGNC:50285]	-
ENSG00000124256	0	0	0	4.03739	3.02397	0	0	2.35379	-3.7119	0.235063	1	ZBP1	20	57603846	57620576	-	5405	protein_coding	Z-DNA binding protein 1 [Source:HGNC Symbol;Acc:HGNC:16176]	-
ENSG00000162779	0	0	0	3.02805	4.03196	0	0	2.35334	-3.71164	0.235127	1	AXDND1	1	179365720	179554735	+	6089	protein_coding	axonemal dynein light chain domain containing 1 [Source:HGNC Symbol;Acc:HGNC:26564]	-
ENSG00000214145	0	0	0	3.02805	4.03196	0	0	2.35334	-3.71164	0.235127	1	LINC00887	3	194296465	194312803	-	4153	lincRNA	long intergenic non-protein coding RNA 887 [Source:HGNC Symbol;Acc:HGNC:48574]	-
ENSG00000202119	0	0	0	3.02805	4.03196	0	0	2.35334	-3.71164	0.235127	1	RNU6-302P	6	150939222	150939328	+	107	snRNA	RNA, U6 small nuclear 302, pseudogene [Source:HGNC Symbol;Acc:HGNC:47265]	-
ENSG00000285547	0	0	0	3.02805	4.03196	0	0	2.35334	-3.71164	0.235127	1	AL133500.1	X	72301691	72572843	-	1970	protein_coding	novel protein	-
ENSG00000222990	0	0	0	3.02805	4.03196	0	0	2.35334	-3.71164	0.235127	1	RNU4-22P	14	88513498	88513663	+	166	snRNA	RNA, U4 small nuclear 22, pseudogene [Source:HGNC Symbol;Acc:HGNC:46958]	-
ENSG00000270184	0	0	0	3.02805	4.03196	0	0	2.35334	-3.71164	0.235127	1	AC018695.4	16	85784382	85787617	+	689	antisense	novel transcript, antisense to COX4NB	-
ENSG00000267005	0	0	0	3.02805	4.03196	0	0	2.35334	-3.71164	0.235127	1	AC002984.1	19	36173406	36173853	-	448	processed_pseudogene	ectonucleoside triphosphate diphosphohydrolase 5 (ENTPD5) pseudogene	-
ENSG00000239207	0	0	0	2.0187	5.03996	0	0	2.35288	-3.71138	0.236845	1	GAPDHP39	3	138777832	138778810	+	979	processed_pseudogene	glyceraldehyde 3 phosphate dehydrogenase pseudogene 39 [Source:HGNC Symbol;Acc:HGNC:37796]	-
ENSG00000270257	0	0	0	2.0187	5.03996	0	0	2.35288	-3.71138	0.236845	1	AC096720.1	4	67638177	67638359	+	183	processed_pseudogene	small EDRK-rich factor 2 (SERF2) pseudogene	-
ENSG00000281849	0	0	0	2.0187	5.03996	0	0	2.35288	-3.71138	0.236845	1	AL732314.6	X	386980	405579	+	484	antisense	novel transcript, antisense to PPP2R3B	-
ENSG00000237331	0	0	0	2.0187	5.03996	0	0	2.35288	-3.71138	0.236845	1	XIAP-AS1	X	123872626	123873932	-	482	antisense	XIAP antisense RNA 1 [Source:HGNC Symbol;Acc:HGNC:40078]	-
ENSG00000188316	0	0	0	2.0187	5.03996	0	0	2.35288	-3.71138	0.236845	1	ENO4	10	116849512	116911788	+	3164	protein_coding	enolase 4 [Source:HGNC Symbol;Acc:HGNC:31670]	-
ENSG00000187581	0	0	0	2.0187	5.03996	0	0	2.35288	-3.71138	0.236845	1	COX8C	14	93347191	93348356	+	533	protein_coding	cytochrome c oxidase subunit 8C [Source:HGNC Symbol;Acc:HGNC:24382]	-
ENSG00000222460	0	0	0	2.0187	5.03996	0	0	2.35288	-3.71138	0.236845	1	RN7SKP271	20	35643143	35643462	+	320	misc_RNA	RNA, 7SK small nuclear pseudogene 271 [Source:HGNC Symbol;Acc:HGNC:45995]	-
ENSG00000277550	0	0	0	2.0187	5.03996	0	0	2.35288	-3.71138	0.236845	1	AL031651.1	20	38103524	38104961	-	1438	lincRNA	novel transcript	-
ENSG00000272130	0	0	0	1.00935	6.04795	0	0	2.35243	-3.71111	0.241859	1	AC091946.2	5	21569755	21570045	+	291	lincRNA	novel transcript	-
ENSG00000240441	0	0	0	1.00935	6.04795	0	0	2.35243	-3.71111	0.241859	1	AC007622.1	12	107719599	107720133	+	535	processed_pseudogene	ribosomal protein L17 (RPL17) pseudogene	-
ENSG00000259079	0	0	0	1.00935	6.04795	0	0	2.35243	-3.71111	0.241859	1	AC005476.1	14	71330342	71330738	-	397	processed_pseudogene	PDZ domain-containing protein 11 (PDZD11) pseudogene	-
ENSG00000273139	0	0	0	1.00935	6.04795	0	0	2.35243	-3.71111	0.241859	1	AC007663.3	22	20320739	20321203	+	465	lincRNA	novel transcript	-
ENSG00000225620	0	0	0	0	7.05594	0	0	2.35198	-3.7108	0.286027	1	AC104463.1	1	202632428	202632911	+	365	lincRNA	novel transcript	-
ENSG00000143816	0	0	0	0	7.05594	0	0	2.35198	-3.7108	0.286027	1	WNT9A	1	227918656	227947898	-	3971	protein_coding	Wnt family member 9A [Source:HGNC Symbol;Acc:HGNC:12778]	-
ENSG00000283635	0	0	0	0	7.05594	0	0	2.35198	-3.7108	0.286027	1	AC012485.3	2	238289127	238300185	+	2424	antisense	novel transcript, antisense to PER2	-
ENSG00000250271	0	0	0	0	7.05594	0	0	2.35198	-3.7108	0.286027	1	AC068647.2	3	151797047	151808249	+	523	transcribed_unprocessed_pseudogene	arylacetamide deacetylase (esterase) (AADAC) pseudogene	-
ENSG00000251139	0	0	0	0	7.05594	0	0	2.35198	-3.7108	0.286027	1	AC084871.1	4	184813619	184821300	+	628	antisense	novel transcript, antisense to ACSL1	-
ENSG00000249647	0	0	0	0	7.05594	0	0	2.35198	-3.7108	0.286027	1	C5orf66-AS2	5	135236234	135248179	-	2451	lincRNA	C5orf66 antisense RNA 2 [Source:HGNC Symbol;Acc:HGNC:27964]	-
ENSG00000113262	0	0	0	0	7.05594	0	0	2.35198	-3.7108	0.286027	1	GRM6	5	178977587	178996206	-	8282	protein_coding	glutamate metabotropic receptor 6 [Source:HGNC Symbol;Acc:HGNC:4598]	-
ENSG00000284607	0	0	0	0	7.05594	0	0	2.35198	-3.7108	0.286027	1	AL121936.1	6	26569324	26574698	+	2884	lincRNA	uncharacterized LOC105374988 [Source:NCBI gene;Acc:105374988]	-
ENSG00000225076	0	0	0	0	7.05594	0	0	2.35198	-3.7108	0.286027	1	WWC3-AS1	X	10024842	10038654	-	578	antisense	WWC3 antisense RNA 1 [Source:HGNC Symbol;Acc:HGNC:41236]	-
ENSG00000270619	0	0	0	0	7.05594	0	0	2.35198	-3.7108	0.286027	1	AL391358.1	X	118278159	118283367	+	190	processed_pseudogene	bromodomain adjacent to zinc finger domain, 2A (BAZ2A) pseudogene	-
ENSG00000253190	0	0	0	0	7.05594	0	0	2.35198	-3.7108	0.286027	1	AC084082.1	8	66112667	66115207	+	1189	lincRNA	novel transcript	-
ENSG00000041982	0	0	0	0	7.05594	0	0	2.35198	-3.7108	0.286027	1	TNC	9	115019578	115118257	-	9636	protein_coding	tenascin C [Source:HGNC Symbol;Acc:HGNC:5318]	-
ENSG00000255480	0	0	0	0	7.05594	0	0	2.35198	-3.7108	0.286027	1	AL353699.1	11	30425552	30429268	+	365	antisense	novel transcript	-
ENSG00000137672	0	0	0	0	7.05594	0	0	2.35198	-3.7108	0.286027	1	TRPC6	11	101451564	101872562	-	5537	protein_coding	transient receptor potential cation channel subfamily C member 6 [Source:HGNC Symbol;Acc:HGNC:12338]	-
ENSG00000165606	0	0	0	0	7.05594	0	0	2.35198	-3.7108	0.286027	1	DRGX	10	49364181	49396016	-	2890	protein_coding	dorsal root ganglia homeobox [Source:HGNC Symbol;Acc:HGNC:21536]	Homeobox
ENSG00000119938	0	0	0	0	7.05594	0	0	2.35198	-3.7108	0.286027	1	PPP1R3C	10	91628442	91633054	-	2524	protein_coding	protein phosphatase 1 regulatory subunit 3C [Source:HGNC Symbol;Acc:HGNC:9293]	-
ENSG00000201563	0	0	0	0	7.05594	0	0	2.35198	-3.7108	0.286027	1	RF00019	12	32705403	32705506	-	104	misc_RNA		-
ENSG00000237952	0	0	0	0	7.05594	0	0	2.35198	-3.7108	0.286027	1	RPL7AP73	13	22803296	22803648	+	353	processed_pseudogene	ribosomal protein L7a pseudogene 73 [Source:HGNC Symbol;Acc:HGNC:41968]	-
ENSG00000136160	0	0	0	0	7.05594	0	0	2.35198	-3.7108	0.286027	1	EDNRB	13	77895481	77975529	-	5607	protein_coding	endothelin receptor type B [Source:HGNC Symbol;Acc:HGNC:3180]	-
ENSG00000211891	0	0	0	0	7.05594	0	0	2.35198	-3.7108	0.286027	1	IGHE	14	105597691	105601728	-	1618	IG_C_gene	immunoglobulin heavy constant epsilon [Source:HGNC Symbol;Acc:HGNC:5522]	-
ENSG00000284783	0	0	0	0	7.05594	0	0	2.35198	-3.7108	0.286027	1	AC091057.5	15	30750406	30759859	+	243	transcribed_unprocessed_pseudogene	OTU deubiquitinase 7A (OTUD7A), pseudogene	-
ENSG00000200070	0	0	0	0	7.05594	0	0	2.35198	-3.7108	0.286027	1	RNU4-80P	15	59212648	59212788	-	141	snRNA	RNA, U4 small nuclear 80, pseudogene [Source:HGNC Symbol;Acc:HGNC:47016]	-
ENSG00000260765	0	0	0	0	7.05594	0	0	2.35198	-3.7108	0.286027	1	CES1P2	16	55728115	55750111	+	1242	unprocessed_pseudogene	carboxylesterase 1 pseudogene 2 [Source:HGNC Symbol;Acc:HGNC:48928]	-
ENSG00000212163	0	0	0	0	7.05594	0	0	2.35198	-3.7108	0.286027	1	SNORD91A	17	2330180	2330370	-	191	snoRNA	small nucleolar RNA, C/D box 91A [Source:HGNC Symbol;Acc:HGNC:32752]	-
ENSG00000237382	0	0	0	0	7.05594	0	0	2.35198	-3.7108	0.286027	1	RPL21P121	17	18312760	18313533	+	465	processed_pseudogene	ribosomal protein L21 pseudogene 121 [Source:HGNC Symbol;Acc:HGNC:36429]	-
ENSG00000264395	0	0	0	0	7.05594	0	0	2.35198	-3.7108	0.286027	1	MIR3193	20	31607186	31607240	+	55	miRNA	microRNA 3193 [Source:HGNC Symbol;Acc:HGNC:38204]	-
ENSG00000101443	0	0	0	0	7.05594	0	0	2.35198	-3.7108	0.286027	1	WFDC2	20	45469706	45481532	+	1382	protein_coding	WAP four-disulfide core domain 2 [Source:HGNC Symbol;Acc:HGNC:15939]	-
ENSG00000186818	0	0	0	0	7.05594	0	0	2.35198	-3.7108	0.286027	1	LILRB4	19	54643889	54670359	+	6328	protein_coding	leukocyte immunoglobulin like receptor B4 [Source:HGNC Symbol;Acc:HGNC:6608]	-
ENSG00000073670	2.70745	0	0	3.02805	12.0959	20.2788	0.902483	11.8009	-3.6534	0.0149453	1	ADAM11	17	44759031	44781846	+	4770	protein_coding	ADAM metallopeptidase domain 11 [Source:HGNC Symbol;Acc:HGNC:189]	-
ENSG00000188603	0	1.06003	0	5.04674	1.00799	7.09759	0.353343	4.38411	-3.64709	0.0926928	1	CLN3	16	28474111	28495575	-	9858	protein_coding	CLN3, battenin [Source:HGNC Symbol;Acc:HGNC:2074]	-
ENSG00000213658	0.902483	0	0	0	8.06393	5.06971	0.300828	4.37788	-3.64522	0.118542	1	LAT	16	28984826	28990783	+	4430	protein_coding	linker for activation of T cells [Source:HGNC Symbol;Acc:HGNC:18874]	-
ENSG00000223646	0	1.06003	0	2.0187	7.05594	4.05576	0.353343	4.3768	-3.64491	0.0881536	1	AC002463.1	7	112622378	112708080	+	1188	lincRNA	uncharacterized LOC101928012 [Source:NCBI gene;Acc:101928012]	-
ENSG00000261341	0.902483	0	0	8.07479	4.03196	1.01394	0.300828	4.37356	-3.64394	0.0951081	1	AC010325.1	19	50776141	50793142	-	832	protein_coding	uncharacterized LOC105372440 [Source:NCBI gene;Acc:105372440]	-
ENSG00000244723	0	1.06003	0	11.1028	2.01598	0	0.353343	4.37294	-3.64371	0.123738	1	ASLP1	22	23649213	23653334	-	637	unprocessed_pseudogene	argininosuccinate lyase pseudogene 1 [Source:HGNC Symbol;Acc:HGNC:747]	-
ENSG00000267222	0	1.06003	0	9.08414	4.03196	0	0.353343	4.37203	-3.64344	0.118678	1	AC107993.1	17	42495867	42496550	+	684	sense_intronic	novel transcript	-
ENSG00000228172	0.902483	0	0	0	13.1039	0	0.300828	4.36796	-3.64213	0.161325	1	AL020996.1	1	25816749	25820797	-	2793	antisense	novel transcript	-
ENSG00000100276	3.60993	0	0	5.04674	10.0799	31.4322	1.20331	15.5196	-3.63693	0.00735139	1	RASL10A	22	29312933	29319679	-	2240	protein_coding	RAS like family 10 member A [Source:HGNC Symbol;Acc:HGNC:16954]	-
ENSG00000181126	0.902483	1.06003	0	13.1215	2.01598	9.12547	0.654171	8.08766	-3.63411	0.0311434	1	HLA-V	6	29790954	29797811	+	5662	transcribed_unprocessed_pseudogene	major histocompatibility complex, class I, V (pseudogene) [Source:HGNC Symbol;Acc:HGNC:23482]	-
ENSG00000164404	1.80497	0	0	5.04674	6.04795	12.1673	0.601655	7.75399	-3.62746	0.036406	1	GDF9	5	132861181	132866884	-	3279	protein_coding	growth differentiation factor 9 [Source:HGNC Symbol;Acc:HGNC:4224]	-
ENSG00000207175	1.80497	0	0	5.04674	6.04795	12.1673	0.601655	7.75399	-3.62746	0.036406	1	RNU1-67P	X	119423742	119423905	+	164	snRNA	RNA, U1 small nuclear 67, pseudogene [Source:HGNC Symbol;Acc:HGNC:48409]	-
ENSG00000251143	0	2.12006	0	0	18.1438	7.09759	0.706686	8.41381	-3.62686	0.0558812	1	AP002490.1	11	72014291	72020910	+	4233	antisense	uncharacterized LOC100128494 [Source:NCBI gene;Acc:100128494]	-
ENSG00000280025	0.902483	0	0.973747	2.0187	7.05594	13.1812	0.62541	7.41862	-3.53783	0.0404657	1	AL008638.6	22	27102766	27107019	+	4254	lincRNA	novel transcript	-
ENSG00000182782	0	0	0.973747	0	0	12.1673	0.324582	4.05576	-3.53464	0.18192	1	HCAR2	12	122701293	122703343	-	2051	protein_coding	hydroxycarboxylic acid receptor 2 [Source:HGNC Symbol;Acc:HGNC:24827]	-
ENSG00000284630	0.902483	0	0	0	4.03196	8.11153	0.300828	4.04783	-3.53196	0.13975	1	AP000553.5	22	21657811	21661021	+	471	transcribed_unitary_pseudogene	novel pseudogene	-
ENSG00000233912	0	0	0.973747	6.05609	0	6.08365	0.324582	4.04658	-3.53154	0.137823	1	AC026202.2	3	5156905	5187329	-	672	antisense	novel transcript, antisense to ARL8B	-
ENSG00000247809	0.902483	0	0	0	5.03996	7.09759	0.300828	4.04585	-3.5313	0.138845	1	NR2F2-AS1	15	96110040	96327361	-	6063	antisense	NR2F2 antisense RNA 1 [Source:HGNC Symbol;Acc:HGNC:44222]	-
ENSG00000230698	0	0	0.973747	8.07479	0	4.05576	0.324582	4.04352	-3.53054	0.139337	1	AC105935.2	3	49899302	49903757	+	544	antisense	novel transcript	-
ENSG00000176040	0	1.06003	0	5.04674	5.03996	2.02788	0.353343	4.03819	-3.52881	0.105424	1	TMPRSS7	3	112034843	112081269	+	3050	protein_coding	transmembrane serine protease 7 [Source:HGNC Symbol;Acc:HGNC:30846]	-
ENSG00000262420	0.902483	0	0	5.04674	5.03996	2.02788	0.300828	4.03819	-3.52881	0.106667	1	AC007613.1	16	11741910	11744506	+	2597	antisense	novel transcript, antisense to TXNDC11	-
ENSG00000120329	0.902483	0	0	12.1122	0	0	0.300828	4.03739	-3.52849	0.183937	1	SLC25A2	5	141302629	141304045	-	1417	protein_coding	solute carrier family 25 member 2 [Source:HGNC Symbol;Acc:HGNC:22921]	-
ENSG00000253218	0.902483	0	0	1.00935	9.07192	2.02788	0.300828	4.03638	-3.52821	0.118036	1	KLF3P1	5	172254418	172255439	-	1022	processed_pseudogene	Kruppel like factor 3 pseudogene 1 [Source:HGNC Symbol;Acc:HGNC:41518]	-
ENSG00000260625	0.902483	0	0	1.00935	9.07192	2.02788	0.300828	4.03638	-3.52821	0.118036	1	AC026471.2	16	31508471	31509256	+	655	antisense	novel transcript, antisense to C16orf58	-
ENSG00000243304	0.902483	0	0	9.08414	3.02397	0	0.300828	4.03604	-3.52807	0.142303	1	AC008494.1	5	115264669	115265464	-	796	processed_pseudogene	ribosomal protein S2 (RPS2) pseudogene	-
ENSG00000214198	0.902483	0	0	2.0187	10.0799	0	0.300828	4.03287	-3.52702	0.145844	1	TTC41P	12	103843749	103930211	-	6495	transcribed_unitary_pseudogene	tetratricopeptide repeat domain 41, pseudogene [Source:HGNC Symbol;Acc:HGNC:49210]	-
ENSG00000270638	0.902483	0	0	0	12.0959	0	0.300828	4.03196	-3.52666	0.184312	1	AL023806.1	6	145735570	145737218	+	1649	lincRNA	novel transcript	-
ENSG00000151006	0	2.12006	0	9.08414	5.03996	9.12547	0.706686	7.74985	-3.51816	0.0392885	1	PRSS53	16	31083425	31089628	-	5501	protein_coding	serine protease 53 [Source:HGNC Symbol;Acc:HGNC:34407]	-
ENSG00000244926	0	2.12006	0	10.0935	6.04795	7.09759	0.706686	7.74634	-3.51773	0.0389774	1	ALKBH3-AS1	11	43909292	43920944	-	2334	antisense	ALKBH3 antisense RNA 1 [Source:HGNC Symbol;Acc:HGNC:48670]	-
ENSG00000006606	0	0	2.92124	13.1215	8.06393	12.1673	0.973747	11.1176	-3.51097	0.0158103	1	CCL26	7	75769533	75789896	-	706	protein_coding	C-C motif chemokine ligand 26 [Source:HGNC Symbol;Acc:HGNC:10625]	-
ENSG00000237934	0	0	0	0	0	6.08365	0	2.02788	-3.49643	0.341853	1	AL590729.1	1	29223933	29224816	+	573	antisense	novel transcript	-
ENSG00000222282	0	0	0	0	0	6.08365	0	2.02788	-3.49643	0.341853	1	RNU6-584P	1	37885023	37885117	+	95	snRNA	RNA, U6 small nuclear 584, pseudogene [Source:HGNC Symbol;Acc:HGNC:47547]	-
ENSG00000231416	0	0	0	0	0	6.08365	0	2.02788	-3.49643	0.341853	1	AL358472.1	1	153995632	153995960	+	329	processed_pseudogene	ribosomal protein L34 (RPL34) pseudogene	-
ENSG00000283442	0	0	0	0	0	6.08365	0	2.02788	-3.49643	0.341853	1	RF00015	1	155894281	155894386	+	106	snRNA		-
ENSG00000138079	0	0	0	0	0	6.08365	0	2.02788	-3.49643	0.341853	1	SLC3A1	2	44275458	44321494	+	6541	protein_coding	solute carrier family 3 member 1 [Source:HGNC Symbol;Acc:HGNC:11025]	-
ENSG00000225187	0	0	0	0	0	6.08365	0	2.02788	-3.49643	0.341853	1	AC073283.1	2	47067822	47071204	+	860	antisense	novel transcript	-
ENSG00000237877	0	0	0	0	0	6.08365	0	2.02788	-3.49643	0.341853	1	LINC01473	2	186032891	186083233	-	1450	lincRNA	long intergenic non-protein coding RNA 1473 [Source:HGNC Symbol;Acc:HGNC:51109]	-
ENSG00000283849	0	0	0	0	0	6.08365	0	2.02788	-3.49643	0.341853	1	AC092053.2	3	39152906	39154723	+	1818	antisense	novel transcript, antisense CSRNP1	-
ENSG00000174944	0	0	0	0	0	6.08365	0	2.02788	-3.49643	0.341853	1	P2RY14	3	151212117	151278467	-	2815	protein_coding	purinergic receptor P2Y14 [Source:HGNC Symbol;Acc:HGNC:16442]	-
ENSG00000249006	0	0	0	0	0	6.08365	0	2.02788	-3.49643	0.341853	1	AL136360.1	4	2088718	2090617	-	1900	processed_pseudogene	pseudogene similar to part of HBS1-like	-
ENSG00000250950	0	0	0	0	0	6.08365	0	2.02788	-3.49643	0.341853	1	AC093752.2	4	119456350	119457277	+	573	lincRNA	novel transcript	-
ENSG00000247872	0	0	0	0	0	6.08365	0	2.02788	-3.49643	0.341853	1	SPCS2P3	5	816346	817001	+	656	processed_pseudogene	signal peptidase complex subunit 2 pseudogene 3 [Source:HGNC Symbol;Acc:HGNC:45236]	-
ENSG00000245711	0	0	0	0	0	6.08365	0	2.02788	-3.49643	0.341853	1	NADK2-AS1	5	36221055	36221902	+	720	antisense	NADK2 antisense RNA 1 [Source:HGNC Symbol;Acc:HGNC:41143]	-
ENSG00000164283	0	0	0	0	0	6.08365	0	2.02788	-3.49643	0.341853	1	ESM1	5	54977864	55022671	-	2695	protein_coding	endothelial cell specific molecule 1 [Source:HGNC Symbol;Acc:HGNC:3466]	-
ENSG00000182383	0	0	0	0	0	6.08365	0	2.02788	-3.49643	0.341853	1	RPL27AP5	5	74990189	74990637	-	449	processed_pseudogene	ribosomal protein L27a pseudogene 5 [Source:HGNC Symbol;Acc:HGNC:36420]	-
ENSG00000239602	0	0	0	0	0	6.08365	0	2.02788	-3.49643	0.341853	1	AC091959.2	5	146137755	146138381	+	321	processed_pseudogene	ribosomal protein L35a (RPL35A) pseudogene	-
ENSG00000216990	0	0	0	0	0	6.08365	0	2.02788	-3.49643	0.341853	1	HSPD1P10	6	87298772	87300447	+	1676	processed_pseudogene	heat shock protein family D (Hsp60) member 1 pseudogene 10 [Source:HGNC Symbol;Acc:HGNC:35131]	-
ENSG00000239377	0	0	0	0	0	6.08365	0	2.02788	-3.49643	0.341853	1	AC073111.1	7	150379854	150383885	-	420	antisense	novel transcript	-
ENSG00000221867	0	0	0	0	0	6.08365	0	2.02788	-3.49643	0.341853	1	MAGEA3	X	152698752	152702347	+	1788	protein_coding	MAGE family member A3 [Source:HGNC Symbol;Acc:HGNC:6801]	-
ENSG00000280147	0	0	0	0	0	6.08365	0	2.02788	-3.49643	0.341853	1	AC084026.3	8	29587001	29588426	+	1426	TEC	TEC	-
ENSG00000165084	0	0	0	0	0	6.08365	0	2.02788	-3.49643	0.341853	1	C8orf34	8	68330722	68819022	+	10499	protein_coding	chromosome 8 open reading frame 34 [Source:HGNC Symbol;Acc:HGNC:30905]	-
ENSG00000236875	0	0	0	0	0	6.08365	0	2.02788	-3.49643	0.341853	1	DDX11L5	9	12134	13783	+	654	unprocessed_pseudogene	DEAD/H-box helicase 11 like 5 [Source:HGNC Symbol;Acc:HGNC:37106]	-
ENSG00000227383	0	0	0	0	0	6.08365	0	2.02788	-3.49643	0.341853	1	AL353662.1	9	34191555	34191881	+	327	processed_pseudogene	ribosomal protein L35A (RPL35A) pseudogene	-
ENSG00000271318	0	0	0	0	0	6.08365	0	2.02788	-3.49643	0.341853	1	AP000654.2	11	86821143	86821728	-	586	processed_pseudogene	MOB family member 4, phocein, pseudogene	-
ENSG00000243431	0	0	0	0	0	6.08365	0	2.02788	-3.49643	0.341853	1	RPL5P30	11	118560690	118561580	+	891	processed_pseudogene	ribosomal protein L5 pseudogene 30 [Source:HGNC Symbol;Acc:HGNC:35837]	-
ENSG00000199824	0	0	0	0	0	6.08365	0	2.02788	-3.49643	0.341853	1	RNU6-199P	12	51162901	51163007	+	107	snRNA	RNA, U6 small nuclear 199, pseudogene [Source:HGNC Symbol;Acc:HGNC:47162]	-
ENSG00000251893	0	0	0	0	0	6.08365	0	2.02788	-3.49643	0.341853	1	RF00156	12	75689152	75689304	-	153	snoRNA		-
ENSG00000279455	0	0	0	0	0	6.08365	0	2.02788	-3.49643	0.341853	1	AC117500.5	12	131620178	131620765	-	588	TEC	novel transcript	-
ENSG00000252198	0	0	0	0	0	6.08365	0	2.02788	-3.49643	0.341853	1	RF00019	14	58441844	58441992	+	149	misc_RNA		-
ENSG00000259569	0	0	0	0	0	6.08365	0	2.02788	-3.49643	0.341853	1	AC013489.2	15	88568287	88568562	+	276	processed_pseudogene	dolichyl-phosphate mannosyltransferase polypeptide 3 (DPM3) pseudogene	-
ENSG00000274215	0	0	0	0	0	6.08365	0	2.02788	-3.49643	0.341853	1	AC106028.4	15	92808451	92809057	+	607	lincRNA	novel transcript	-
ENSG00000251819	0	0	0	0	0	6.08365	0	2.02788	-3.49643	0.341853	1	RNU6-322P	15	100551820	100551922	-	103	snRNA	RNA, U6 small nuclear 322, pseudogene [Source:HGNC Symbol;Acc:HGNC:47285]	-
ENSG00000171208	0	0	0	0	0	6.08365	0	2.02788	-3.49643	0.341853	1	NETO2	16	47077703	47143997	-	7481	protein_coding	neuropilin and tolloid like 2 [Source:HGNC Symbol;Acc:HGNC:14644]	-
ENSG00000261393	0	0	0	0	0	6.08365	0	2.02788	-3.49643	0.341853	1	AC007493.2	16	50368580	50371480	+	478	antisense	novel transcript, antisense to BRD7	-
ENSG00000070729	0	0	0	0	0	6.08365	0	2.02788	-3.49643	0.341853	1	CNGB1	16	57882340	57971116	-	7298	protein_coding	cyclic nucleotide gated channel beta 1 [Source:HGNC Symbol;Acc:HGNC:2151]	-
ENSG00000283416	0	0	0	0	0	6.08365	0	2.02788	-3.49643	0.341853	1	MIR1910	16	85741621	85741700	-	80	miRNA	microRNA 1910 [Source:HGNC Symbol;Acc:HGNC:35394]	-
ENSG00000273606	0	0	0	0	0	6.08365	0	2.02788	-3.49643	0.341853	1	MIR6776	17	2692861	2692919	-	59	miRNA	microRNA 6776 [Source:HGNC Symbol;Acc:HGNC:50193]	-
ENSG00000266433	0	0	0	0	0	6.08365	0	2.02788	-3.49643	0.341853	1	TBC1D3P5	17	27417690	27431623	+	4659	transcribed_unprocessed_pseudogene	TBC1 domain family member 3 pseudogene 5 [Source:HGNC Symbol;Acc:HGNC:43567]	-
ENSG00000263883	0	0	0	0	0	6.08365	0	2.02788	-3.49643	0.341853	1	EEF1DP7	17	63636601	63637113	+	513	transcribed_processed_pseudogene	eukaryotic translation elongation factor 1 delta pseudogene 7 [Source:HGNC Symbol;Acc:HGNC:51457]	-
ENSG00000265342	0	0	0	0	0	6.08365	0	2.02788	-3.49643	0.341853	1	AC011933.3	17	75394123	75394963	+	372	antisense	novel transcript, antisense to GRB2	-
ENSG00000125965	0	0	0	0	0	6.08365	0	2.02788	-3.49643	0.341853	1	GDF5	20	35433347	35454746	-	2646	protein_coding	growth differentiation factor 5 [Source:HGNC Symbol;Acc:HGNC:4220]	-
ENSG00000269296	0	0	0	0	0	6.08365	0	2.02788	-3.49643	0.341853	1	AC005614.1	19	40090754	40094406	+	3653	antisense	novel transcript, antisense to ZNF780A	-
ENSG00000206674	0	0	0	0	0	6.08365	0	2.02788	-3.49643	0.341853	1	RNU6-945P	19	40299478	40299584	-	107	snRNA	RNA, U6 small nuclear 945, pseudogene [Source:HGNC Symbol;Acc:HGNC:47908]	-
ENSG00000167749	0	0	0	0	0	6.08365	0	2.02788	-3.49643	0.341853	1	KLK4	19	50906352	50910738	-	1935	protein_coding	kallikrein related peptidase 4 [Source:HGNC Symbol;Acc:HGNC:6365]	-
ENSG00000213981	0	0	0	1.00935	0	5.06971	0	2.02635	-3.49536	0.296484	1	AC007277.1	2	170640374	170695374	-	2189	antisense	novel transcript, antisense to MYO3B	-
ENSG00000271825	0	0	0	1.00935	0	5.06971	0	2.02635	-3.49536	0.296484	1	AC019080.3	2	177300600	177302006	+	444	antisense	novel transcript, antisense to NFE2L2	-
ENSG00000240143	0	0	0	1.00935	0	5.06971	0	2.02635	-3.49536	0.296484	1	AL023653.1	X	129794994	129796963	+	326	3prime_overlapping_ncRNA	novel transcript	-
ENSG00000270332	0	0	0	1.00935	0	5.06971	0	2.02635	-3.49536	0.296484	1	SMC2-AS1	9	104080024	104093073	-	7619	lincRNA	SMC2 antisense RNA 1 (head to head) [Source:HGNC Symbol;Acc:HGNC:50827]	-
ENSG00000177736	0	0	0	1.00935	0	5.06971	0	2.02635	-3.49536	0.296484	1	FXNP2	9	124968294	124968840	-	547	processed_pseudogene	frataxin pseuodgene 2 [Source:HGNC Symbol;Acc:HGNC:51607]	-
ENSG00000232987	0	0	0	1.00935	0	5.06971	0	2.02635	-3.49536	0.296484	1	LINC01219	11	1991096	1993670	+	923	lincRNA	long intergenic non-protein coding RNA 1219 [Source:HGNC Symbol;Acc:HGNC:49653]	-
ENSG00000258317	0	0	0	1.00935	0	5.06971	0	2.02635	-3.49536	0.296484	1	AC034102.6	12	56120033	56129619	-	1294	antisense	novel transcript, antisense to ZC3H10 and ESYT1	-
ENSG00000259553	0	0	0	1.00935	0	5.06971	0	2.02635	-3.49536	0.296484	1	AC140725.1	15	101959848	101961408	-	909	lincRNA	novel transcript	-
ENSG00000271366	0	0	0	1.00935	0	5.06971	0	2.02635	-3.49536	0.296484	1	AC002128.2	19	35251440	35253639	-	618	antisense	novel transcript	-
ENSG00000233436	0	0	0	0	1.00799	5.06971	0	2.0259	-3.49506	0.296564	1	BTBD18	11	57743514	57751781	-	3188	protein_coding	BTB domain containing 18 [Source:HGNC Symbol;Acc:HGNC:37214]	-
ENSG00000255156	0	0	0	0	1.00799	5.06971	0	2.0259	-3.49506	0.296564	1	RNY1P9	22	20475203	20475311	-	109	misc_RNA	RNA, Ro-associated Y1 pseudogene 9 [Source:HGNC Symbol;Acc:HGNC:41481]	-
ENSG00000224609	0	0	0	2.0187	0	4.05576	0	2.02482	-3.49434	0.292494	1	HSD52	1	59131936	59296491	-	4595	processed_transcript	uncharacterized LOC729467 [Source:NCBI gene;Acc:729467]	-
ENSG00000285677	0	0	0	2.0187	0	4.05576	0	2.02482	-3.49434	0.292494	1	AL355388.3	1	156001953	156032907	+	1553	antisense		-
ENSG00000250057	0	0	0	2.0187	0	4.05576	0	2.02482	-3.49434	0.292494	1	AC114781.2	4	83233512	83247213	-	394	lincRNA	novel transcript	-
ENSG00000260253	0	0	0	2.0187	0	4.05576	0	2.02482	-3.49434	0.292494	1	AC084262.1	8	29352420	29353170	-	751	sense_overlapping	novel transcript, overlapping to DUSP4	-
ENSG00000261780	0	0	0	2.0187	0	4.05576	0	2.02482	-3.49434	0.292494	1	LINC02582	18	73324941	73349878	+	2275	processed_transcript	long intergenic non-protein coding RNA 2582 [Source:HGNC Symbol;Acc:HGNC:53792]	-
ENSG00000128052	0	0	0	0	2.01598	4.05576	0	2.02392	-3.49374	0.292655	1	KDR	4	55078259	55125595	-	6563	protein_coding	kinase insert domain receptor [Source:HGNC Symbol;Acc:HGNC:6307]	-
ENSG00000250220	0	0	0	0	2.01598	4.05576	0	2.02392	-3.49374	0.292655	1	AC053527.1	4	73259209	73317953	+	685	antisense	novel transcript	-
ENSG00000183562	0	0	0	0	2.01598	4.05576	0	2.02392	-3.49374	0.292655	1	AC131971.1	11	2989863	2991344	+	1482	antisense	novel transcript, antisense to NAP1L4	-
ENSG00000263588	0	0	0	0	2.01598	4.05576	0	2.02392	-3.49374	0.292655	1	AC091043.1	18	22088060	22098780	+	453	lincRNA	novel transcript	-
ENSG00000280353	0	0	0	0	2.01598	4.05576	0	2.02392	-3.49374	0.292655	1	AC011466.4	19	48198107	48199720	-	1614	TEC	TEC	-
ENSG00000224928	0	0	0	3.02805	0	3.04182	0	2.02329	-3.49333	0.291758	1	KRT8P30	2	218953401	218954050	-	650	processed_pseudogene	keratin 8 pseudogene 30 [Source:HGNC Symbol;Acc:HGNC:33382]	-
ENSG00000248925	0	0	0	3.02805	0	3.04182	0	2.02329	-3.49333	0.291758	1	HRAT5	5	269858	271516	-	522	antisense	heart tissue-associated transcript 5 [Source:NCBI gene;Acc:102467073]	-
ENSG00000285750	0	0	0	3.02805	0	3.04182	0	2.02329	-3.49333	0.291758	1	AL157385.2	10	24816331	24822950	+	2057	lincRNA	novel transcript	-
ENSG00000283000	0	0	0	3.02805	0	3.04182	0	2.02329	-3.49333	0.291758	1	AL392046.2	10	34969909	34975578	+	1161	lincRNA	novel transcript	-
ENSG00000242737	0	0	0	3.02805	0	3.04182	0	2.02329	-3.49333	0.291758	1	AC012170.1	15	50466738	50467096	+	359	processed_pseudogene	ribosomal protein S20 (RPS20) pseudogene	-
ENSG00000265095	0	0	0	3.02805	0	3.04182	0	2.02329	-3.49333	0.291758	1	FTLP12	17	16391434	16391882	+	449	processed_pseudogene	ferritin light chain pseudogene 12 [Source:HGNC Symbol;Acc:HGNC:37961]	-
ENSG00000231625	0	0	0	3.02805	0	3.04182	0	2.02329	-3.49333	0.291758	1	SLC47A1P2	17	19615789	19633825	+	1483	transcribed_unprocessed_pseudogene	SLC47A1 pseudogene 2 [Source:HGNC Symbol;Acc:HGNC:53866]	-
ENSG00000213700	0	0	0	1.00935	2.01598	3.04182	0	2.02238	-3.49272	0.250082	1	RPL17P50	10	73005833	73006595	-	546	processed_pseudogene	ribosomal protein L17 pseudogene 50 [Source:HGNC Symbol;Acc:HGNC:45098]	-
ENSG00000203971	0	0	0	0	3.02397	3.04182	0	2.02193	-3.49242	0.291999	1	AL354984.1	20	57957126	57959660	-	1854	lincRNA	novel transcript	-
ENSG00000261209	0	0	0	4.03739	0	2.02788	0	2.02176	-3.49231	0.293036	1	SULT1C2P2	2	108317725	108318611	+	294	unprocessed_pseudogene	sulfotransferase family, cytosolic, 1C, member 2 pseudogene 2 [Source:HGNC Symbol;Acc:HGNC:51595]	-
ENSG00000261678	0	0	0	4.03739	0	2.02788	0	2.02176	-3.49231	0.293036	1	SCRT1	8	144330565	144336281	-	3779	protein_coding	scratch family transcriptional repressor 1 [Source:HGNC Symbol;Acc:HGNC:15950]	zf-C2H2
ENSG00000267083	0	0	0	4.03739	0	2.02788	0	2.02176	-3.49231	0.293036	1	KRT18P61	17	60810165	60811462	+	1298	processed_pseudogene	keratin 18 pseudogene 61 [Source:HGNC Symbol;Acc:HGNC:48888]	-
ENSG00000177414	0	0	0	0	4.03196	2.02788	0	2.01995	-3.49111	0.293356	1	UBE2U	1	64203627	64267368	+	1838	protein_coding	ubiquitin conjugating enzyme E2 U [Source:HGNC Symbol;Acc:HGNC:28559]	-
ENSG00000171786	0	0	0	0	4.03196	2.02788	0	2.01995	-3.49111	0.293356	1	NHLH1	1	160367067	160372848	+	2563	protein_coding	nescient helix-loop-helix 1 [Source:HGNC Symbol;Acc:HGNC:7817]	bHLH
ENSG00000231172	0	0	0	0	4.03196	2.02788	0	2.01995	-3.49111	0.293356	1	AC007099.1	2	75524068	75542706	+	1185	antisense	uncharacterized LOC101927884 [Source:NCBI gene;Acc:101927884]	-
ENSG00000279901	0	0	0	0	4.03196	2.02788	0	2.01995	-3.49111	0.293356	1	AC092117.2	16	2683106	2684764	+	1659	TEC	tec	-
ENSG00000276729	0	0	0	4.03739	1.00799	1.01394	0	2.01978	-3.49101	0.254817	1	RF00017	19	50019019	50019320	+	302	misc_RNA		-
ENSG00000284657	0	0	0	6.05609	0	0	0	2.0187	-3.49024	0.343526	1	AL031432.5	1	25239494	25240253	+	760	lincRNA	novel transcript	-
ENSG00000230116	0	0	0	6.05609	0	0	0	2.0187	-3.49024	0.343526	1	AL445669.1	1	42491739	42492493	+	755	processed_pseudogene	ribosomal protein S3a (RPS3A) pseudogene	-
ENSG00000237415	0	0	0	6.05609	0	0	0	2.0187	-3.49024	0.343526	1	NRBF2P3	1	110848077	110848941	-	865	processed_pseudogene	nuclear receptor binding factor 2 pseudogene 3 [Source:HGNC Symbol;Acc:HGNC:44606]	-
ENSG00000231648	0	0	0	6.05609	0	0	0	2.0187	-3.49024	0.343526	1	LINC01698	1	209367662	209379690	+	892	lincRNA	long intergenic non-protein coding RNA 1698 [Source:HGNC Symbol;Acc:HGNC:52486]	-
ENSG00000270598	0	0	0	6.05609	0	0	0	2.0187	-3.49024	0.343526	1	AL512343.1	1	226127178	226127346	+	169	processed_pseudogene	chromosome 17 open reading frame 89 (C17orf89) pseudogene	-
ENSG00000232059	0	0	0	6.05609	0	0	0	2.0187	-3.49024	0.343526	1	AL451007.1	1	244694432	244694720	-	289	processed_pseudogene	ribosomal protein L37 (RPL37) pseudogene	-
ENSG00000232963	0	0	0	6.05609	0	0	0	2.0187	-3.49024	0.343526	1	HMGN2P20	2	24330402	24330674	+	273	processed_pseudogene	high mobility group nucleosomal binding domain 2 pseudogene 20 [Source:HGNC Symbol;Acc:HGNC:39385]	-
ENSG00000224220	0	0	0	6.05609	0	0	0	2.0187	-3.49024	0.343526	1	AC104699.1	2	25421117	25427643	+	414	antisense	novel transcript	-
ENSG00000225900	0	0	0	6.05609	0	0	0	2.0187	-3.49024	0.343526	1	HSPE1P13	2	39098149	39098445	-	297	processed_pseudogene	heat shock protein family E (Hsp10) member 1 pseudogene 13 [Source:HGNC Symbol;Acc:HGNC:49332]	-
ENSG00000198885	0	0	0	6.05609	0	0	0	2.0187	-3.49024	0.343526	1	ITPRIPL1	2	96325331	96330517	+	4652	protein_coding	ITPRIP like 1 [Source:HGNC Symbol;Acc:HGNC:29371]	-
ENSG00000232901	0	0	0	6.05609	0	0	0	2.0187	-3.49024	0.343526	1	CYCSP10	3	10000647	10000940	-	294	processed_pseudogene	cytochrome c, somatic pseudogene 10 [Source:HGNC Symbol;Acc:HGNC:24384]	-
ENSG00000244607	0	0	0	6.05609	0	0	0	2.0187	-3.49024	0.343526	1	CCDC13	3	42708269	42773253	-	4558	protein_coding	coiled-coil domain containing 13 [Source:HGNC Symbol;Acc:HGNC:26358]	-
ENSG00000244730	0	0	0	6.05609	0	0	0	2.0187	-3.49024	0.343526	1	AC139451.1	3	49775285	49775614	+	330	processed_pseudogene	PHD finger protein 5A (PHF5A) pseudogene	-
ENSG00000275956	0	0	0	6.05609	0	0	0	2.0187	-3.49024	0.343526	1	AC104446.1	3	52732547	52733867	+	1321	processed_pseudogene	zinc finger protein 610 (ZNF610) pseudogene	-
ENSG00000243986	0	0	0	6.05609	0	0	0	2.0187	-3.49024	0.343526	1	ENO1P3	3	124862094	124863317	-	1224	processed_pseudogene	enolase 1 pseudogene 3 [Source:HGNC Symbol;Acc:HGNC:37944]	-
ENSG00000244009	0	0	0	6.05609	0	0	0	2.0187	-3.49024	0.343526	1	B3GAT3P1	3	160452598	160453403	+	806	processed_pseudogene	beta-1,3-glucuronyltransferase 3 pseudogene 1 [Source:HGNC Symbol;Acc:HGNC:35243]	-
ENSG00000172061	0	0	0	6.05609	0	0	0	2.0187	-3.49024	0.343526	1	LRRC15	3	194355247	194369743	-	5940	protein_coding	leucine rich repeat containing 15 [Source:HGNC Symbol;Acc:HGNC:20818]	-
ENSG00000250656	0	0	0	6.05609	0	0	0	2.0187	-3.49024	0.343526	1	ST3GAL1P1	4	67716375	67717388	-	1014	processed_pseudogene	ST3 beta-galactoside alpha-2,3-sialyltransferase 1 pseudogene 1 [Source:HGNC Symbol;Acc:HGNC:45174]	-
ENSG00000285783	0	0	0	6.05609	0	0	0	2.0187	-3.49024	0.343526	1	AC098588.2	4	144111039	144870953	-	1902	processed_transcript	novel protein	-
ENSG00000186105	0	0	0	6.05609	0	0	0	2.0187	-3.49024	0.343526	1	LRRC70	5	62578735	62581448	+	2249	protein_coding	leucine rich repeat containing 70 [Source:HGNC Symbol;Acc:HGNC:35155]	-
ENSG00000251552	0	0	0	6.05609	0	0	0	2.0187	-3.49024	0.343526	1	COQ10BP2	5	83279921	83280644	-	724	processed_pseudogene	coenzyme Q10B pseudogene 2 [Source:HGNC Symbol;Acc:HGNC:44913]	-
ENSG00000199545	0	0	0	6.05609	0	0	0	2.0187	-3.49024	0.343526	1	RNA5SP195	5	139299852	139299968	+	117	rRNA_pseudogene	RNA, 5S ribosomal pseudogene 195 [Source:HGNC Symbol;Acc:HGNC:43095]	-
ENSG00000185689	0	0	0	6.05609	0	0	0	2.0187	-3.49024	0.343526	1	C6orf201	6	4079206	4130951	+	3322	protein_coding	chromosome 6 open reading frame 201 [Source:HGNC Symbol;Acc:HGNC:21620]	-
ENSG00000146122	0	0	0	6.05609	0	0	0	2.0187	-3.49024	0.343526	1	DAAM2	6	39792298	39904877	+	12955	protein_coding	dishevelled associated activator of morphogenesis 2 [Source:HGNC Symbol;Acc:HGNC:18143]	-
ENSG00000202354	0	0	0	6.05609	0	0	0	2.0187	-3.49024	0.343526	1	RNY3	7	148983755	148983856	+	102	misc_RNA	RNA, Ro-associated Y3 [Source:HGNC Symbol;Acc:HGNC:10243]	-
ENSG00000237931	0	0	0	6.05609	0	0	0	2.0187	-3.49024	0.343526	1	CLIC4P3	X	41076999	41077750	+	752	processed_pseudogene	chloride intracellular channel 4 pseudogene 3 [Source:HGNC Symbol;Acc:HGNC:49799]	-
ENSG00000171060	0	0	0	6.05609	0	0	0	2.0187	-3.49024	0.343526	1	C8orf74	8	10672637	10700593	+	5346	protein_coding	chromosome 8 open reading frame 74 [Source:HGNC Symbol;Acc:HGNC:32296]	-
ENSG00000253490	0	0	0	6.05609	0	0	0	2.0187	-3.49024	0.343526	1	LINC02099	8	29748309	29798492	+	5541	lincRNA	long intergenic non-protein coding RNA 2099 [Source:HGNC Symbol;Acc:HGNC:52953]	-
ENSG00000248347	0	0	0	6.05609	0	0	0	2.0187	-3.49024	0.343526	1	AC120036.1	8	47089572	47198861	-	1474	unprocessed_pseudogene	POTE ankyrin domain family pseudogene	-
ENSG00000245330	0	0	0	6.05609	0	0	0	2.0187	-3.49024	0.343526	1	AP005717.1	8	119867419	119874488	-	1945	lincRNA	novel transcript	-
ENSG00000229105	0	0	0	6.05609	0	0	0	2.0187	-3.49024	0.343526	1	ASTN2-AS1	9	116504283	116562293	+	1756	antisense	ASTN2 antisense RNA 1 [Source:HGNC Symbol;Acc:HGNC:51175]	-
ENSG00000239920	0	0	0	6.05609	0	0	0	2.0187	-3.49024	0.343526	1	AC104389.4	11	5254392	5678434	-	5265	protein_coding	novel transcript	-
ENSG00000182050	0	0	0	6.05609	0	0	0	2.0187	-3.49024	0.343526	1	MGAT4C	12	85955666	86838904	-	27763	protein_coding	MGAT4 family member C [Source:HGNC Symbol;Acc:HGNC:30871]	-
ENSG00000258962	0	0	0	6.05609	0	0	0	2.0187	-3.49024	0.343526	1	AL121839.1	14	91709111	91710617	+	1185	processed_pseudogene	pyruvate dehydrogenase kinase, isozyme 3 (PDK3) pseudogene	-
ENSG00000260582	0	0	0	6.05609	0	0	0	2.0187	-3.49024	0.343526	1	TPST2P1	15	36626674	36627775	-	1102	processed_pseudogene	tyrosylprotein sulfotransferase 2 pseudogene 1 [Source:HGNC Symbol;Acc:HGNC:44425]	-
ENSG00000259536	0	0	0	6.05609	0	0	0	2.0187	-3.49024	0.343526	1	AC091045.1	15	40488041	40558019	+	2321	antisense	novel transcript, antisense to C15orf57	-
ENSG00000261124	0	0	0	6.05609	0	0	0	2.0187	-3.49024	0.343526	1	AC135050.4	16	31065495	31069246	+	504	antisense	novel transcript, antisense to ZNF668	-
ENSG00000196859	0	0	0	6.05609	0	0	0	2.0187	-3.49024	0.343526	1	KRT39	17	40958417	40966892	-	1936	protein_coding	keratin 39 [Source:HGNC Symbol;Acc:HGNC:32971]	-
ENSG00000167419	0	0	0	6.05609	0	0	0	2.0187	-3.49024	0.343526	1	LPO	17	58218548	58268518	+	6433	protein_coding	lactoperoxidase [Source:HGNC Symbol;Acc:HGNC:6678]	-
ENSG00000264272	0	0	0	6.05609	0	0	0	2.0187	-3.49024	0.343526	1	AC100786.1	17	74256896	74262020	-	513	antisense	novel transcript, antisense to TTYH2	-
ENSG00000240522	0	0	0	6.05609	0	0	0	2.0187	-3.49024	0.343526	1	RPL7AP10	19	21149648	21150438	-	791	processed_pseudogene	ribosomal protein L7a pseudogene 10 [Source:HGNC Symbol;Acc:HGNC:32433]	-
ENSG00000268163	0	0	0	6.05609	0	0	0	2.0187	-3.49024	0.343526	1	AC004076.1	19	57437970	57477536	-	1028	protein_coding	novel transcript	-
ENSG00000278881	0	0	0	6.05609	0	0	0	2.0187	-3.49024	0.343526	1	FP325331.1	22	47115838	47117217	-	1380	TEC	uncharacterized LOC100128818 [Source:NCBI gene;Acc:100128818]	-
ENSG00000253883	0	0	0	5.04674	1.00799	0	0	2.01824	-3.48997	0.297921	1	IGHV3-19	14	106196700	106196990	-	291	IG_V_pseudogene	immunoglobulin heavy variable 3-19 (pseudogene) [Source:HGNC Symbol;Acc:HGNC:5584]	-
ENSG00000241782	0	0	0	0	5.03996	1.01394	0	2.01797	-3.48978	0.297971	1	AP002812.1	11	77868722	77869195	-	474	processed_pseudogene	ribosomal protein L21 (RPL21) pseudogene	-
ENSG00000225533	0	0	0	0	5.03996	1.01394	0	2.01797	-3.48978	0.297971	1	PAWRP1	10	95183653	95184217	+	565	processed_pseudogene	pro-apoptotic WT1 regulator pseudogene 1 [Source:HGNC Symbol;Acc:HGNC:45201]	-
ENSG00000260394	0	0	0	0	5.03996	1.01394	0	2.01797	-3.48978	0.297971	1	Z92544.1	16	678504	679777	-	1274	antisense	uncharacterized LOC105371184 [Source:NCBI gene;Acc:105371184]	-
ENSG00000138100	0	0	0	4.03739	2.01598	0	0	2.01779	-3.48967	0.293739	1	TRIM54	2	27282392	27307439	+	2764	protein_coding	tripartite motif containing 54 [Source:HGNC Symbol;Acc:HGNC:16008]	-
ENSG00000163687	0	0	0	4.03739	2.01598	0	0	2.01779	-3.48967	0.293739	1	DNASE1L3	3	58192257	58214697	-	3148	protein_coding	deoxyribonuclease 1 like 3 [Source:HGNC Symbol;Acc:HGNC:2959]	-
ENSG00000171540	0	0	0	4.03739	2.01598	0	0	2.01779	-3.48967	0.293739	1	OTP	5	77628712	77639688	-	4451	protein_coding	orthopedia homeobox [Source:HGNC Symbol;Acc:HGNC:8518]	Homeobox
ENSG00000234647	0	0	0	4.03739	2.01598	0	0	2.01779	-3.48967	0.293739	1	AL606970.3	6	168242938	168262581	+	2624	lincRNA	uncharacterized LOC101929420 [Source:NCBI gene;Acc:101929420]	-
ENSG00000253667	0	0	0	4.03739	2.01598	0	0	2.01779	-3.48967	0.293739	1	AC100821.1	8	53971231	53974210	+	2479	processed_pseudogene	ESF1, nucleolar pre-rRNA processing protein, homolog (S. cerevisiae) (ESF1) pseudogene	-
ENSG00000259545	0	0	0	4.03739	2.01598	0	0	2.01779	-3.48967	0.293739	1	AC013452.1	15	49177610	49178741	-	598	processed_pseudogene	ribosomal protein L15 (RPL15) pseudogene	-
ENSG00000279555	0	0	0	4.03739	2.01598	0	0	2.01779	-3.48967	0.293739	1	AC091181.1	17	57277920	57280017	+	2098	TEC	TEC	-
ENSG00000150337	0	0	0	3.02805	3.02397	0	0	2.01734	-3.48937	0.292816	1	FCGR1A	1	149782671	149792518	+	2998	protein_coding	Fc fragment of IgG receptor Ia [Source:HGNC Symbol;Acc:HGNC:3613]	-
ENSG00000226874	0	0	0	3.02805	3.02397	0	0	2.01734	-3.48937	0.292816	1	AC005154.1	7	30544053	30544431	+	379	processed_pseudogene	pseudogene similar to part of transient receptor potential cation channel, subfamily C, member 6 TRPC6	-
ENSG00000164932	0	0	0	3.02805	3.02397	0	0	2.01734	-3.48937	0.292816	1	CTHRC1	8	103371515	103382997	+	1776	protein_coding	collagen triple helix repeat containing 1 [Source:HGNC Symbol;Acc:HGNC:18831]	-
ENSG00000235677	0	0	0	3.02805	3.02397	0	0	2.01734	-3.48937	0.292816	1	NPM1P26	10	96560185	96560922	+	738	processed_pseudogene	nucleophosmin 1 pseudogene 26 [Source:HGNC Symbol;Acc:HGNC:45205]	-
ENSG00000257809	0	0	0	3.02805	3.02397	0	0	2.01734	-3.48937	0.292816	1	AC034102.5	12	56150796	56158220	-	540	antisense	novel transcript, antisense to MYL6B	-
ENSG00000258640	0	0	0	3.02805	3.02397	0	0	2.01734	-3.48937	0.292816	1	RPL21P5	14	31111569	31112239	-	472	processed_pseudogene	ribosomal protein L21 pseudogene 5 [Source:HGNC Symbol;Acc:HGNC:23541]	-
ENSG00000252474	0	0	0	3.02805	3.02397	0	0	2.01734	-3.48937	0.292816	1	RNU6-539P	14	49839725	49839827	+	103	snRNA	RNA, U6 small nuclear 539, pseudogene [Source:HGNC Symbol;Acc:HGNC:47502]	-
ENSG00000268117	0	0	0	3.02805	3.02397	0	0	2.01734	-3.48937	0.292816	1	VN1R84P	19	21719801	21720035	-	235	unprocessed_pseudogene	vomeronasal 1 receptor 84 pseudogene [Source:HGNC Symbol;Acc:HGNC:37404]	-
ENSG00000275519	0	0	0	3.02805	3.02397	0	0	2.01734	-3.48937	0.292816	1	MIR6804	19	55230885	55230952	-	68	miRNA	microRNA 6804 [Source:HGNC Symbol;Acc:HGNC:50253]	-
ENSG00000125631	0	0	0	2.0187	4.03196	0	0	2.01689	-3.48907	0.293899	1	HTR5BP	2	117859427	117934942	+	2278	transcribed_unprocessed_pseudogene	5-hydroxytryptamine receptor 5B, pseudogene [Source:HGNC Symbol;Acc:HGNC:16291]	-
ENSG00000154928	0	0	0	2.0187	4.03196	0	0	2.01689	-3.48907	0.293899	1	EPHB1	3	134597801	135260467	+	6956	protein_coding	EPH receptor B1 [Source:HGNC Symbol;Acc:HGNC:3392]	-
ENSG00000244327	0	0	0	2.0187	4.03196	0	0	2.01689	-3.48907	0.293899	1	AC109992.2	3	142465315	142472337	-	765	sense_overlapping	novel transcript, sense overlapping to ATR	-
ENSG00000145879	0	0	0	2.0187	4.03196	0	0	2.01689	-3.48907	0.293899	1	SPINK7	5	148312419	148315922	+	1545	protein_coding	serine peptidase inhibitor, Kazal type 7 (putative) [Source:HGNC Symbol;Acc:HGNC:24643]	-
ENSG00000212207	0	0	0	2.0187	4.03196	0	0	2.01689	-3.48907	0.293899	1	RNU6-1321P	X	41570923	41571029	-	107	snRNA	RNA, U6 small nuclear 1321, pseudogene [Source:HGNC Symbol;Acc:HGNC:48284]	-
ENSG00000261105	0	0	0	2.0187	4.03196	0	0	2.01689	-3.48907	0.293899	1	LMO7-AS1	13	75604700	75635994	-	593	antisense	LMO7 antisense RNA 1 [Source:HGNC Symbol;Acc:HGNC:50277]	-
ENSG00000225579	0	0	0	2.0187	4.03196	0	0	2.01689	-3.48907	0.293899	1	EDNRB-AS1	13	77828222	77833950	+	601	lincRNA	EDNRB antisense RNA 1 [Source:HGNC Symbol;Acc:HGNC:49045]	-
ENSG00000272158	0	0	0	2.0187	4.03196	0	0	2.01689	-3.48907	0.293899	1	AL139022.2	14	65003325	65003767	-	443	antisense	novel transcript, antisense to CHURC1-FNTB	-
ENSG00000271819	0	0	0	2.0187	4.03196	0	0	2.01689	-3.48907	0.293899	1	RNU6-94P	15	50347423	50347529	-	107	snRNA	RNA, U6 small nuclear 94, pseudogene [Source:HGNC Symbol;Acc:HGNC:47057]	-
ENSG00000259701	0	0	0	2.0187	4.03196	0	0	2.01689	-3.48907	0.293899	1	AC020891.3	15	51278927	51280015	-	363	sense_intronic	novel transcript, intronic to CYP19A1	-
ENSG00000280023	0	0	0	2.0187	4.03196	0	0	2.01689	-3.48907	0.293899	1	AD000813.1	19	36070239	36071070	+	832	TEC	TEC	-
ENSG00000221216	0	0	0	1.00935	5.03996	0	0	2.01643	-3.48876	0.298243	1	RNU6ATAC27P	1	28481362	28481480	+	119	snRNA	RNA, U6atac small nuclear 27, pseudogene [Source:HGNC Symbol;Acc:HGNC:46926]	-
ENSG00000203327	0	0	0	1.00935	5.03996	0	0	2.01643	-3.48876	0.298243	1	AC012358.1	2	55214387	55216126	-	916	antisense	novel transcript	-
ENSG00000253768	0	0	0	1.00935	5.03996	0	0	2.01643	-3.48876	0.298243	1	AC008663.1	5	173562478	173573199	+	455	lincRNA	novel transcript	-
ENSG00000253523	0	0	0	1.00935	5.03996	0	0	2.01643	-3.48876	0.298243	1	AC104350.1	8	58031334	58032682	-	877	lincRNA	novel transcript	-
ENSG00000253217	0	0	0	1.00935	5.03996	0	0	2.01643	-3.48876	0.298243	1	AP001574.1	8	100337595	100350707	+	546	lincRNA	novel transcript	-
ENSG00000275175	0	0	0	1.00935	5.03996	0	0	2.01643	-3.48876	0.298243	1	AC106028.5	15	92819598	92819992	+	395	lincRNA	novel transcript	-
ENSG00000268157	0	0	0	1.00935	5.03996	0	0	2.01643	-3.48876	0.298243	1	AC010524.1	19	49356152	49357769	+	494	antisense	novel transcript, antisense to TEAD2	-
ENSG00000225450	0	0	0	1.00935	5.03996	0	0	2.01643	-3.48876	0.298243	1	AL021707.1	22	38739003	38749041	+	500	antisense	novel transcript	-
ENSG00000232622	0	0	0	0	6.04795	0	0	2.01598	-3.48841	0.344023	1	AC114482.1	1	84636158	84637106	-	247	processed_pseudogene	ribosomal protein S27-like (RPS27L) pseudogene	-
ENSG00000143107	0	0	0	0	6.04795	0	0	2.01598	-3.48841	0.344023	1	FNDC7	1	108712657	108742740	+	3332	protein_coding	fibronectin type III domain containing 7 [Source:HGNC Symbol;Acc:HGNC:26668]	-
ENSG00000234717	0	0	0	0	6.04795	0	0	2.01598	-3.48841	0.344023	1	TMEM212-AS1	3	171876352	171900740	-	427	lincRNA	TMEM212 antisense RNA 1 [Source:HGNC Symbol;Acc:HGNC:41939]	-
ENSG00000272922	0	0	0	0	6.04795	0	0	2.01598	-3.48841	0.344023	1	AC107294.1	3	184742818	184743284	+	467	lincRNA	novel transcript	-
ENSG00000223117	0	0	0	0	6.04795	0	0	2.01598	-3.48841	0.344023	1	RN7SKP296	3	190642163	190642503	+	341	misc_RNA	RNA, 7SK small nuclear pseudogene 296 [Source:HGNC Symbol;Acc:HGNC:46020]	-
ENSG00000248125	0	0	0	0	6.04795	0	0	2.01598	-3.48841	0.344023	1	AC008700.1	5	145429868	145451099	+	1099	lincRNA	novel transcript	-
ENSG00000214892	0	0	0	0	6.04795	0	0	2.01598	-3.48841	0.344023	1	USP8P1	6	31275572	31278754	+	3183	processed_pseudogene	ubiquitin specific peptidase 8 pseudogene 1 [Source:HGNC Symbol;Acc:HGNC:13987]	-
ENSG00000112195	0	0	0	0	6.04795	0	0	2.01598	-3.48841	0.344023	1	TREML2	6	41190277	41201194	-	3302	protein_coding	triggering receptor expressed on myeloid cells like 2 [Source:HGNC Symbol;Acc:HGNC:21092]	-
ENSG00000137270	0	0	0	0	6.04795	0	0	2.01598	-3.48841	0.344023	1	GCM1	6	53126964	53148829	-	2765	protein_coding	glial cells missing homolog 1 [Source:HGNC Symbol;Acc:HGNC:4197]	GCM
ENSG00000237851	0	0	0	0	6.04795	0	0	2.01598	-3.48841	0.344023	1	AL023584.2	6	142788123	142794086	+	444	lincRNA	novel transcript	-
ENSG00000243402	0	0	0	0	6.04795	0	0	2.01598	-3.48841	0.344023	1	AC022973.1	8	129864478	129865052	+	575	processed_pseudogene	ribosomal protein L15 (RPL15) pseudogene	-
ENSG00000224416	0	0	0	0	6.04795	0	0	2.01598	-3.48841	0.344023	1	IFNA22P	9	21278050	21278619	-	570	unprocessed_pseudogene	interferon alpha 22, pseudogene [Source:HGNC Symbol;Acc:HGNC:5431]	-
ENSG00000285269	0	0	0	0	6.04795	0	0	2.01598	-3.48841	0.344023	1	AL160269.1	9	96235331	96352058	-	4087	protein_coding	solute carrier family 35 member D2 [Source:NCBI gene;Acc:11046]	-
ENSG00000214417	0	0	0	0	6.04795	0	0	2.01598	-3.48841	0.344023	1	KRT18P13	9	97698922	97700734	+	1290	processed_pseudogene	keratin 18 pseudogene 13 [Source:HGNC Symbol;Acc:HGNC:6432]	-
ENSG00000279837	0	0	0	0	6.04795	0	0	2.01598	-3.48841	0.344023	1	AC112694.2	11	18601882	18602649	+	768	TEC	novel transcript	-
ENSG00000283930	0	0	0	0	6.04795	0	0	2.01598	-3.48841	0.344023	1	AL117339.5	10	38094368	38360098	+	3955	protein_coding	novel transcript	-
ENSG00000230661	0	0	0	0	6.04795	0	0	2.01598	-3.48841	0.344023	1	YY1P1	10	70485336	70486325	-	668	processed_pseudogene	YY1 transcription factor pseudogene 1 [Source:HGNC Symbol;Acc:HGNC:45094]	-
ENSG00000266676	0	0	0	0	6.04795	0	0	2.01598	-3.48841	0.344023	1	MIR4297	10	129843299	129843374	-	76	miRNA	microRNA 4297 [Source:HGNC Symbol;Acc:HGNC:38393]	-
ENSG00000230519	0	0	0	0	6.04795	0	0	2.01598	-3.48841	0.344023	1	HMGB1P49	12	27702338	27702906	+	569	processed_pseudogene	high mobility group box 1 pseudogene 49 [Source:HGNC Symbol;Acc:HGNC:39282]	-
ENSG00000257830	0	0	0	0	6.04795	0	0	2.01598	-3.48841	0.344023	1	AC021066.1	12	52274647	52279156	-	647	antisense	novel transcript, antisense to KRT86	-
ENSG00000201579	0	0	0	0	6.04795	0	0	2.01598	-3.48841	0.344023	1	RNU6-343P	12	56588518	56588621	+	104	snRNA	RNA, U6 small nuclear 343, pseudogene [Source:HGNC Symbol;Acc:HGNC:47306]	-
ENSG00000257999	0	0	0	0	6.04795	0	0	2.01598	-3.48841	0.344023	1	AC016257.1	12	105102472	105107179	-	641	antisense	uncharacterized LOC414300 [Source:NCBI gene;Acc:414300]	-
ENSG00000139988	0	0	0	0	6.04795	0	0	2.01598	-3.48841	0.344023	1	RDH12	14	67701886	67734452	+	2356	protein_coding	retinol dehydrogenase 12 [Source:HGNC Symbol;Acc:HGNC:19977]	-
ENSG00000225193	0	0	0	0	6.04795	0	0	2.01598	-3.48841	0.344023	1	RPS12P26	15	90206572	90206967	+	396	transcribed_processed_pseudogene	ribosomal protein S12 pseudogene 26 [Source:HGNC Symbol;Acc:HGNC:36320]	-
ENSG00000262061	0	0	0	0	6.04795	0	0	2.01598	-3.48841	0.344023	1	AC129507.1	17	331205	333488	+	2284	processed_transcript	uncharacterized LOC100506388 [Source:NCBI gene;Acc:100506388]	-
ENSG00000187997	0	0	0	0	6.04795	0	0	2.01598	-3.48841	0.344023	1	C17orf99	17	78146353	78166177	+	2763	protein_coding	chromosome 17 open reading frame 99 [Source:HGNC Symbol;Acc:HGNC:34490]	-
ENSG00000275516	0	0	0	0	6.04795	0	0	2.01598	-3.48841	0.344023	1	AC100791.3	17	79952663	79952992	+	330	antisense	novel transcript, antisense to TBC1D16	-
ENSG00000264714	0	0	0	0	6.04795	0	0	2.01598	-3.48841	0.344023	1	KIAA0895LP1	18	10724619	10728539	+	3016	transcribed_processed_pseudogene	KIAA00895L pseudogene 1 [Source:HGNC Symbol;Acc:HGNC:53865]	-
ENSG00000273555	0	0	0	0	6.04795	0	0	2.01598	-3.48841	0.344023	1	MIR6812	20	45425510	45425573	+	64	miRNA	microRNA 6812 [Source:HGNC Symbol;Acc:HGNC:50116]	-
ENSG00000269400	0	0	0	0	6.04795	0	0	2.01598	-3.48841	0.344023	1	AC008734.2	19	8833065	8833541	+	477	sense_intronic	novel transcript, sense intronic to MBD3L1	-
ENSG00000225098	0	0	0	0	6.04795	0	0	2.01598	-3.48841	0.344023	1	BCRP1	22	24259929	24263764	-	691	unprocessed_pseudogene	breakpoint cluster region pseudogene 1 [Source:HGNC Symbol;Acc:HGNC:39073]	-
ENSG00000223726	0	0	0	0	6.04795	0	0	2.01598	-3.48841	0.344023	1	AL020994.1	22	27307483	27318538	-	578	lincRNA	novel transcript	-
ENSG00000230149	0	0	0	0	6.04795	0	0	2.01598	-3.48841	0.344023	1	AL021707.3	22	38734730	38738990	+	527	antisense	novel transcript, antisense to SUN2	-
ENSG00000227256	0	0	0	0	6.04795	0	0	2.01598	-3.48841	0.344023	1	MIS18A-AS1	21	32277863	32280988	+	769	antisense	MIS18A antisense RNA 1 [Source:HGNC Symbol;Acc:HGNC:40106]	-
ENSG00000170458	2.70745	0	0	2.0187	19.1518	10.1394	0.902483	10.4366	-3.47998	0.0269777	1	CD14	5	140631728	140633701	-	1886	protein_coding	CD14 molecule [Source:HGNC Symbol;Acc:HGNC:1628]	-
ENSG00000060982	0	0	1.94749	7.06544	7.05594	7.09759	0.649164	7.07299	-3.44349	0.0492232	1	BCAT1	12	24810022	24949459	-	11775	protein_coding	branched chain amino acid transaminase 1 [Source:HGNC Symbol;Acc:HGNC:976]	-
ENSG00000285665	0	0	1.94749	6.05609	8.06393	7.09759	0.649164	7.07254	-3.44341	0.0494569	1	AL031274.1	1	171339299	171339959	+	661	processed_pseudogene	DNA topoisomerase I pseudogene 1	-
ENSG00000272432	0	2.12006	0	0	16.1279	6.08365	0.706686	7.40383	-3.43983	0.0787576	1	AL031432.3	1	25247837	25248321	+	485	lincRNA	novel transcript	-
ENSG00000196408	0.902483	0	1.94749	13.1215	14.1119	4.05576	0.949992	10.4297	-3.43685	0.0175102	1	NOXO1	16	1978917	1984192	-	2159	protein_coding	NADPH oxidase organizer 1 [Source:HGNC Symbol;Acc:HGNC:19404]	-
ENSG00000228437	2.70745	0	0	7.06544	22.1758	1.01394	0.902483	10.0851	-3.43408	0.0368301	1	LINC02474	1	221966341	221984964	+	1366	lincRNA	long intergenic non-protein coding RNA 2474 [Source:HGNC Symbol;Acc:HGNC:53417]	-
ENSG00000260592	1.80497	0	0	2.0187	9.07192	9.12547	0.601655	6.7387	-3.42958	0.0612009	1	AC130456.3	16	19476916	19487899	-	633	antisense	novel transcript, antisense to TMC5	-
ENSG00000213246	1.80497	0	0	8.07479	8.06393	4.05576	0.601655	6.73149	-3.42654	0.0564956	1	SUPT4H1	17	58345175	58353093	-	2079	protein_coding	SPT4 homolog, DSIF elongation factor subunit [Source:HGNC Symbol;Acc:HGNC:11467]	-
ENSG00000221083	0.902483	0	0	2.0187	0	9.12547	0.300828	3.71472	-3.40794	0.168948	1	RF00599	1	8511795	8511919	-	125	snoRNA		-
ENSG00000269815	0	0	0.973747	0	3.02397	8.11153	0.324582	3.71183	-3.40689	0.165159	1	AC010463.3	19	17296196	17296695	-	500	sense_intronic	novel transcript, sense intronic ABHD8	-
ENSG00000258279	0	1.06003	0	5.04674	0	6.08365	0.353343	3.71013	-3.40628	0.161766	1	LINC00592	12	52164115	52223804	+	1457	lincRNA	long intergenic non-protein coding RNA 592 [Source:HGNC Symbol;Acc:HGNC:27474]	-
ENSG00000229018	0.902483	0	0	0	4.03196	7.09759	0.300828	3.70985	-3.40618	0.164361	1	PMS2P7	7	73005541	73021103	+	1336	unprocessed_pseudogene	PMS1 homolog 2, mismatch repair system component pseudogene 7 [Source:HGNC Symbol;Acc:HGNC:33515]	-
ENSG00000250551	0	1.06003	0	6.05609	0	5.06971	0.353343	3.7086	-3.40573	0.161874	1	MIR583HG	5	96050115	96215519	+	704	lincRNA	MIR583 host gene [Source:HGNC Symbol;Acc:HGNC:53061]	-
ENSG00000280009	0	1.06003	0	0	6.04795	5.06971	0.353343	3.70588	-3.40476	0.162067	1	AC020923.1	5	86305233	86306149	-	917	TEC	novel transcript	-
ENSG00000234648	0	0	0.973747	6.05609	2.01598	3.04182	0.324582	3.70463	-3.40432	0.129596	1	AL162151.2	14	98973314	98973471	+	158	processed_pseudogene	pseudogene similar to part of ribosomal protein L3 (RPL3)	-
ENSG00000235090	0	0	0.973747	9.08414	0	2.02788	0.324582	3.70401	-3.40409	0.168938	1	RPL7L1P3	7	75922755	75923443	+	689	processed_pseudogene	ribosomal protein L7 like 1 pseudogene 3 [Source:HGNC Symbol;Acc:HGNC:39485]	-
ENSG00000123009	0	0	0.973747	3.02805	7.05594	1.01394	0.324582	3.69931	-3.40244	0.136284	1	NME2P1	12	120282303	120282716	+	414	processed_pseudogene	NME/NM23 nucleoside diphosphate kinase 2 pseudogene 1 [Source:HGNC Symbol;Acc:HGNC:31358]	-
ENSG00000254094	0	0	0.973747	3.02805	8.06393	0	0.324582	3.69732	-3.40169	0.166202	1	AC078852.2	4	1356581	1358075	+	527	sense_intronic	novel transcript	-
ENSG00000244479	2.70745	0	0	6.05609	4.03196	19.2649	0.902483	9.78431	-3.3865	0.0312616	1	OR2A1-AS1	7	144300395	144356181	-	2532	antisense	OR2A1 antisense RNA 1 [Source:HGNC Symbol;Acc:HGNC:49168]	-
ENSG00000251365	0	0	1.94749	12.1122	6.04795	2.02788	0.649164	6.72934	-3.3718	0.0658396	1	AC122710.2	5	6765891	6833120	+	2933	lincRNA	novel transcript	-
ENSG00000100191	1.80497	0	0	2.0187	11.0879	6.08365	0.601655	6.39675	-3.35586	0.0716061	1	SLC5A4	22	32218476	32255341	-	2030	protein_coding	solute carrier family 5 member 4 [Source:HGNC Symbol;Acc:HGNC:11039]	-
ENSG00000215529	2.70745	0	0	15.1402	11.0879	2.02788	0.902483	9.41867	-3.33341	0.0376898	1	EFCAB8	20	32858923	32961609	+	4536	protein_coding	EF-hand calcium binding domain 8 [Source:HGNC Symbol;Acc:HGNC:34532]	-
ENSG00000229989	2.70745	0	0	12.1122	9.07192	7.09759	0.902483	9.42723	-3.33103	0.029789	1	MIR181A1HG	1	198807493	198937429	-	3250	lincRNA	MIR181A1 host gene [Source:HGNC Symbol;Acc:HGNC:48659]	-
ENSG00000258806	0	2.12006	0	8.07479	6.04795	6.08365	0.706686	6.73546	-3.31254	0.0611486	1	OR11H7	14	20229402	20230346	+	945	polymorphic_pseudogene	olfactory receptor family 11 subfamily H member 7 (gene/pseudogene) [Source:HGNC Symbol;Acc:HGNC:15350]	-
ENSG00000275719	0.902483	1.06003	0	0	14.1119	5.06971	0.654171	6.39386	-3.29417	0.0902334	1	AC008622.2	19	46787815	46789043	+	1229	antisense	novel transcript, antisense to SLC1A5	-
ENSG00000188981	2.70745	2.12006	0	14.1309	12.0959	21.2928	1.60917	15.8398	-3.29321	0.00425987	1	MSANTD1	4	3244369	3271738	+	7553	protein_coding	Myb/SANT DNA binding domain containing 1 [Source:HGNC Symbol;Acc:HGNC:33741]	-
ENSG00000118271	1.80497	0	0	0	13.1039	5.06971	0.601655	6.05786	-3.28565	0.113289	1	TTR	18	31557010	31599021	+	2395	protein_coding	transthyretin [Source:HGNC Symbol;Acc:HGNC:12405]	-
ENSG00000213212	1.80497	0	0	3.02805	9.07192	6.08365	0.601655	6.0612	-3.27805	0.0785008	1	NCLP1	9	136812788	136815536	-	1963	processed_pseudogene	nucleolin pseudogene 1 [Source:HGNC Symbol;Acc:HGNC:35472]	-
ENSG00000138798	1.80497	0	0	8.07479	4.03196	6.08365	0.601655	6.06347	-3.27793	0.0763316	1	EGF	4	109912884	110012266	+	6127	protein_coding	epidermal growth factor [Source:HGNC Symbol;Acc:HGNC:3229]	-
ENSG00000212296	1.80497	0	0	8.07479	7.05594	3.04182	0.601655	6.05752	-3.27713	0.0781454	1	SNORD72	5	40832656	40832735	-	80	snoRNA	small nucleolar RNA, C/D box 72 [Source:HGNC Symbol;Acc:HGNC:32733]	-
ENSG00000105697	0.902483	0	2.92124	10.0935	8.06393	19.2649	1.27457	12.4741	-3.27616	0.0120487	1	HAMP	19	35280716	35285143	+	3010	protein_coding	hepcidin antimicrobial peptide [Source:HGNC Symbol;Acc:HGNC:15598]	-
ENSG00000244693	0	0	0.973747	1.00935	0	9.12547	0.324582	3.37827	-3.27093	0.203756	1	CTAGE8	7	144266701	144269288	-	2588	protein_coding	CTAGE family member 8 [Source:HGNC Symbol;Acc:HGNC:37294]	-
ENSG00000260691	0.902483	0	0	4.03739	0	6.08365	0.300828	3.37368	-3.2691	0.193765	1	ANKRD20A1	9	67859147	67902094	+	3887	protein_coding	ankyrin repeat domain 20 family member A1 [Source:HGNC Symbol;Acc:HGNC:23665]	-
ENSG00000258405	0.902483	0	0	3.02805	1.00799	6.08365	0.300828	3.37323	-3.26889	0.16314	1	ZNF578	19	52453576	52512154	+	7189	protein_coding	zinc finger protein 578 [Source:HGNC Symbol;Acc:HGNC:26449]	zf-C2H2
ENSG00000262098	0	0	0.973747	4.03739	1.00799	5.06971	0.324582	3.3717	-3.2683	0.161171	1	AC127496.2	17	81023545	81025503	-	368	lincRNA	novel transcript	-
ENSG00000108950	0	0	0.973747	1.00935	4.03196	5.06971	0.324582	3.37034	-3.26778	0.161276	1	FAM20A	17	68535113	68601389	-	6203	protein_coding	FAM20A, golgi associated secretory pathway pseudokinase [Source:HGNC Symbol;Acc:HGNC:23015]	-
ENSG00000186919	0	0	0.973747	6.05609	2.01598	2.02788	0.324582	3.36665	-3.26635	0.159254	1	ZACN	17	76071961	76083666	+	4307	protein_coding	zinc activated ion channel [Source:HGNC Symbol;Acc:HGNC:29504]	-
ENSG00000174844	0	1.06003	0	2.0187	6.04795	2.02788	0.353343	3.36484	-3.26565	0.15841	1	DNAH12	3	57293699	57544344	-	13275	protein_coding	dynein axonemal heavy chain 12 [Source:HGNC Symbol;Acc:HGNC:2943]	-
ENSG00000207457	0.902483	0	0	10.0935	0	0	0.300828	3.3645	-3.26546	0.242227	1	RNU6-476P	22	41679711	41679817	+	107	snRNA	RNA, U6 small nuclear 476, pseudogene [Source:HGNC Symbol;Acc:HGNC:47439]	-
ENSG00000275454	0	0	0.973747	4.03739	5.03996	1.01394	0.324582	3.36376	-3.26523	0.161785	1	AC105020.6	15	75639760	75640976	+	1217	antisense	novel transcript, antisense to IMP3	-
ENSG00000217950	0.902483	0	0	7.06544	3.02397	0	0.300828	3.36314	-3.26495	0.196288	1	NOC2LP2	2	131442644	131444587	-	1944	processed_pseudogene	NOC2 like nucleolar associated transcriptional repressor pseudogene 2 [Source:HGNC Symbol;Acc:HGNC:52286]	-
ENSG00000120645	0	0	0.973747	4.03739	6.04795	0	0.324582	3.36178	-3.26442	0.193864	1	IQSEC3	12	66765	178460	+	7686	protein_coding	IQ motif and Sec7 domain 3 [Source:HGNC Symbol;Acc:HGNC:29193]	-
ENSG00000223984	0	1.06003	0	1.00935	9.07192	0	0.353343	3.36042	-3.26387	0.204213	1	HNRNPRP1	10	21624592	21626286	-	1695	processed_pseudogene	heterogeneous nuclear ribonucleoprotein R pseudogene 1 [Source:HGNC Symbol;Acc:HGNC:44907]	-
ENSG00000274737	0	0	0.973747	0	10.0799	0	0.324582	3.35997	-3.26364	0.241651	1	AC004466.2	12	47817451	47817966	-	516	sense_intronic	novel transcript, sense intronic to HDAC7	-
ENSG00000144596	0	0	3.89499	9.08414	16.1279	12.1673	1.29833	12.4598	-3.2605	0.0167829	1	GRIP2	3	14489111	14556075	-	11885	protein_coding	glutamate receptor interacting protein 2 [Source:HGNC Symbol;Acc:HGNC:23841]	-
ENSG00000260588	0	0	3.89499	13.1215	18.1438	6.08365	1.29833	12.4497	-3.25944	0.0185631	1	AC027702.1	8	41828165	41829934	-	1770	lincRNA	novel transcript	-
ENSG00000133067	4.51241	0	0	7.06544	19.1518	18.2509	1.50414	14.8227	-3.25332	0.0117165	1	LGR6	1	202193901	202319781	+	4583	protein_coding	leucine rich repeat containing G protein-coupled receptor 6 [Source:HGNC Symbol;Acc:HGNC:19719]	-
ENSG00000181798	0.902483	0	0.973747	9.08414	5.03996	4.05576	0.62541	6.05995	-3.24723	0.0671382	1	LINC00471	2	231508426	231514339	-	1282	lincRNA	long intergenic non-protein coding RNA 471 [Source:HGNC Symbol;Acc:HGNC:28668]	-
ENSG00000259984	0	0	0	0	0	5.06971	0	1.6899	-3.23338	0.413078	1	AL928711.1	1	25336429	25337465	-	459	unprocessed_pseudogene	novel pseudogene	-
ENSG00000229201	0	0	0	0	0	5.06971	0	1.6899	-3.23338	0.413078	1	AC092783.1	1	90510910	90533472	-	231	lincRNA	novel transcript	-
ENSG00000212385	0	0	0	0	0	5.06971	0	1.6899	-3.23338	0.413078	1	RNU6-817P	1	116413766	116413869	-	104	snRNA	RNA, U6 small nuclear 817, pseudogene [Source:HGNC Symbol;Acc:HGNC:47780]	-
ENSG00000270722	0	0	0	0	0	5.06971	0	1.6899	-3.23338	0.413078	1	RF00003	1	145465617	145465780	-	164	snRNA		-
ENSG00000163239	0	0	0	0	0	5.06971	0	1.6899	-3.23338	0.413078	1	TDRD10	1	154502219	154548147	+	2706	protein_coding	tudor domain containing 10 [Source:HGNC Symbol;Acc:HGNC:25316]	-
ENSG00000224535	0	0	0	0	0	5.06971	0	1.6899	-3.23338	0.413078	1	AC092803.1	1	212466816	212467743	-	359	lincRNA	novel transcript	-
ENSG00000229742	0	0	0	0	0	5.06971	0	1.6899	-3.23338	0.413078	1	AC092809.1	1	224297646	224298600	+	474	processed_pseudogene	ribosomal protein L21 (RPL21) pseudogene	-
ENSG00000204581	0	0	0	0	0	5.06971	0	1.6899	-3.23338	0.413078	1	ACOXL-AS1	2	111098345	111115588	-	3432	antisense	ACOXL antisense RNA 1 [Source:HGNC Symbol;Acc:HGNC:41112]	-
ENSG00000265429	0	0	0	0	0	5.06971	0	1.6899	-3.23338	0.413078	1	MIR4782	2	113721290	113721368	-	79	miRNA	microRNA 4782 [Source:HGNC Symbol;Acc:HGNC:41635]	-
ENSG00000204460	0	0	0	0	0	5.06971	0	1.6899	-3.23338	0.413078	1	LINC01854	2	129242173	129273848	-	2213	lincRNA	long intergenic non-protein coding RNA 1854 [Source:HGNC Symbol;Acc:HGNC:52670]	-
ENSG00000168280	0	0	0	0	0	5.06971	0	1.6899	-3.23338	0.413078	1	KIF5C	2	148875250	149026759	+	9215	protein_coding	kinesin family member 5C [Source:HGNC Symbol;Acc:HGNC:6325]	-
ENSG00000226261	0	0	0	0	0	5.06971	0	1.6899	-3.23338	0.413078	1	AC064836.1	2	202336024	202336727	-	704	processed_pseudogene	family with sequence similarity 64, member A (FAM64A) pseudogene	-
ENSG00000226726	0	0	0	0	0	5.06971	0	1.6899	-3.23338	0.413078	1	TMEM256P2	2	221532668	221533008	+	341	processed_pseudogene	transmembrane protein 256 pseudogene 2 [Source:HGNC Symbol;Acc:HGNC:45088]	-
ENSG00000281863	0	0	0	0	0	5.06971	0	1.6899	-3.23338	0.413078	1	RF00416	3	8931495	8931632	+	138	snoRNA		-
ENSG00000270285	0	0	0	0	0	5.06971	0	1.6899	-3.23338	0.413078	1	AC124916.2	3	48039267	48039490	+	224	processed_pseudogene	ribosomal protein S27-like, pseudogene	-
ENSG00000242290	0	0	0	0	0	5.06971	0	1.6899	-3.23338	0.413078	1	ZBTB20-AS5	3	114445521	114529452	+	1855	lincRNA	ZBTB20 antisense RNA 5 [Source:HGNC Symbol;Acc:HGNC:52841]	-
ENSG00000241985	0	0	0	0	0	5.06971	0	1.6899	-3.23338	0.413078	1	WWTR1-IT1	3	149648997	149650184	-	451	sense_intronic	WWTR1 intronic transcript 1 [Source:HGNC Symbol;Acc:HGNC:41469]	-
ENSG00000169064	0	0	0	0	0	5.06971	0	1.6899	-3.23338	0.413078	1	ZBBX	3	167240287	167381346	-	3972	protein_coding	zinc finger B-box domain containing [Source:HGNC Symbol;Acc:HGNC:26245]	-
ENSG00000231574	0	0	0	0	0	5.06971	0	1.6899	-3.23338	0.413078	1	LINC02015	3	177816865	177899224	+	3005	lincRNA	long intergenic non-protein coding RNA 2015 [Source:HGNC Symbol;Acc:HGNC:52850]	-
ENSG00000234076	0	0	0	0	0	5.06971	0	1.6899	-3.23338	0.413078	1	TPRG1-AS1	3	188941715	188947639	-	697	lincRNA	TPRG1 antisense RNA 1 [Source:HGNC Symbol;Acc:HGNC:42391]	-
ENSG00000270090	0	0	0	0	0	5.06971	0	1.6899	-3.23338	0.413078	1	AL590235.1	4	3544555	3548796	+	933	lincRNA	novel transcript	-
ENSG00000248180	0	0	0	0	0	5.06971	0	1.6899	-3.23338	0.413078	1	GAPDHP60	4	87207092	87208086	+	995	processed_pseudogene	glyceraldehyde-3-phosphate dehydrogenase pseudogene 60 [Source:HGNC Symbol;Acc:HGNC:4153]	-
ENSG00000250920	0	0	0	0	0	5.06971	0	1.6899	-3.23338	0.413078	1	AC105460.1	4	103550927	103559127	-	830	lincRNA	novel transcript	-
ENSG00000248863	0	0	0	0	0	5.06971	0	1.6899	-3.23338	0.413078	1	AC097376.1	4	139426299	139430884	-	1240	transcribed_processed_pseudogene	glucose-fructose oxidoreductase domain containing 2 (GFOD2) pseudogene	-
ENSG00000249149	0	0	0	0	0	5.06971	0	1.6899	-3.23338	0.413078	1	AC099522.1	5	73382384	73410509	+	881	transcribed_processed_pseudogene	High mobility group nucleosome-binding domain-containing protein family	-
ENSG00000250574	0	0	0	0	0	5.06971	0	1.6899	-3.23338	0.413078	1	AC112173.1	5	76510440	76510766	+	327	processed_pseudogene	sulfiredoxin 1 homolog (S. cerevisiae) (SRXN1) pseudogene	-
ENSG00000248555	0	0	0	0	0	5.06971	0	1.6899	-3.23338	0.413078	1	LINC01339	5	90158339	90290071	-	1044	processed_transcript	long intergenic non-protein coding RNA 1339 [Source:HGNC Symbol;Acc:HGNC:50549]	-
ENSG00000070808	0	0	0	0	0	5.06971	0	1.6899	-3.23338	0.413078	1	CAMK2A	5	150219491	150290291	-	6150	protein_coding	calcium/calmodulin dependent protein kinase II alpha [Source:HGNC Symbol;Acc:HGNC:1460]	-
ENSG00000254164	0	0	0	0	0	5.06971	0	1.6899	-3.23338	0.413078	1	AC008663.3	5	173574938	173576275	+	457	lincRNA	novel transcript	-
ENSG00000207490	0	0	0	0	0	5.06971	0	1.6899	-3.23338	0.413078	1	RNU6-987P	6	25383599	25383702	+	104	snRNA	RNA, U6 small nuclear 987, pseudogene [Source:HGNC Symbol;Acc:HGNC:47950]	-
ENSG00000215223	0	0	0	0	0	5.06971	0	1.6899	-3.23338	0.413078	1	CYP51A1P3	6	148478693	148480763	+	1428	processed_pseudogene	cytochrome P450 family 51 subfamily A member 1 pseudogene 3 [Source:HGNC Symbol;Acc:HGNC:41991]	-
ENSG00000231883	0	0	0	0	0	5.06971	0	1.6899	-3.23338	0.413078	1	AL138733.2	6	151196681	151197638	-	804	lincRNA	novel transcript	-
ENSG00000186645	0	0	0	0	0	5.06971	0	1.6899	-3.23338	0.413078	1	SPDYE17	7	77024691	77030572	-	783	unprocessed_pseudogene	speedy/RINGO cell cycle regulator family member E17 [Source:HGNC Symbol;Acc:HGNC:51513]	-
ENSG00000243797	0	0	0	0	0	5.06971	0	1.6899	-3.23338	0.413078	1	AC004917.1	7	106372251	106770207	-	2082	sense_overlapping	novel transcript, sense overlapping CCDC71L	-
ENSG00000223113	0	0	0	0	0	5.06971	0	1.6899	-3.23338	0.413078	1	RNA5SP247	7	140370441	140370545	+	105	rRNA_pseudogene	RNA, 5S ribosomal pseudogene 247 [Source:HGNC Symbol;Acc:HGNC:43147]	-
ENSG00000165197	0	0	0	0	0	5.06971	0	1.6899	-3.23338	0.413078	1	VEGFD	X	15345591	15384376	-	2153	protein_coding	vascular endothelial growth factor D [Source:HGNC Symbol;Acc:HGNC:3708]	-
ENSG00000234534	0	0	0	0	0	5.06971	0	1.6899	-3.23338	0.413078	1	CSNK1G2P1	9	5040945	5041940	+	955	processed_pseudogene	casein kinase 1 gamma 2 pseudogene 1 [Source:HGNC Symbol;Acc:HGNC:49739]	-
ENSG00000169253	0	0	0	0	0	5.06971	0	1.6899	-3.23338	0.413078	1	AL669983.1	9	108626833	108627150	+	318	processed_pseudogene	ribosomal protein L36 (RPL36) pseudogene	-
ENSG00000285287	0	0	0	0	0	5.06971	0	1.6899	-3.23338	0.413078	1	AL354855.1	9	131370933	131372514	+	653	unprocessed_pseudogene	novel pseudogene similar to avian transmembrane protein 180	-
ENSG00000254532	0	0	0	0	0	5.06971	0	1.6899	-3.23338	0.413078	1	AC124657.1	11	30044058	30084343	-	429	lincRNA	novel transcript	-
ENSG00000227160	0	0	0	0	0	5.06971	0	1.6899	-3.23338	0.413078	1	THEM7P	11	32112049	32343409	-	1194	transcribed_unitary_pseudogene	thioesterase superfamily member 7, pseudogene [Source:HGNC Symbol;Acc:HGNC:50386]	-
ENSG00000255028	0	0	0	0	0	5.06971	0	1.6899	-3.23338	0.413078	1	AP003049.2	11	109355085	109583907	-	1091	antisense	novel transcript, antisense to C11orf87	-
ENSG00000230109	0	0	0	0	0	5.06971	0	1.6899	-3.23338	0.413078	1	AL158209.1	10	21340233	21372950	-	439	lincRNA	novel transcript	-
ENSG00000242818	0	0	0	0	0	5.06971	0	1.6899	-3.23338	0.413078	1	RN7SL846P	10	119768247	119768538	+	292	misc_RNA	RNA, 7SL, cytoplasmic 846, pseudogene [Source:HGNC Symbol;Acc:HGNC:46862]	-
ENSG00000258274	0	0	0	0	0	5.06971	0	1.6899	-3.23338	0.413078	1	AC012085.2	12	93707791	93737823	-	1949	antisense	uncharacterized LOC101928731 [Source:NCBI gene;Acc:101928731]	-
ENSG00000259070	0	0	0	0	0	5.06971	0	1.6899	-3.23338	0.413078	1	LINC00639	14	38749339	38948273	-	4860	lincRNA	long intergenic non-protein coding RNA 639 [Source:HGNC Symbol;Acc:HGNC:27502]	-
ENSG00000260926	0	0	0	0	0	5.06971	0	1.6899	-3.23338	0.413078	1	AC016134.1	15	41609466	41612727	-	709	lincRNA	novel transcript	-
ENSG00000260685	0	0	0	0	0	5.06971	0	1.6899	-3.23338	0.413078	1	AC027104.1	15	75950464	75951144	-	681	processed_pseudogene	RWD domain containing 1 (RWDD1) pseudogene	-
ENSG00000207243	0	0	0	0	0	5.06971	0	1.6899	-3.23338	0.413078	1	RF00019	16	178554	178656	+	103	misc_RNA		-
ENSG00000261419	0	0	0	0	0	5.06971	0	1.6899	-3.23338	0.413078	1	AC145285.4	16	28659696	28740781	-	361	unprocessed_pseudogene	phospholipase A2, group X (PLA2G10) pseudogene	-
ENSG00000245059	0	0	0	0	0	5.06971	0	1.6899	-3.23338	0.413078	1	AC092718.1	16	81077319	81078861	+	1088	lincRNA	novel transcript	-
ENSG00000262434	0	0	0	0	0	5.06971	0	1.6899	-3.23338	0.413078	1	AC087392.4	17	789744	790525	-	486	antisense	novel transcript, antisense to RNMTL1	-
ENSG00000263220	0	0	0	0	0	5.06971	0	1.6899	-3.23338	0.413078	1	AC015727.1	17	5364315	5371626	-	512	antisense	novel transcript, antisense to RABEP1	-
ENSG00000007312	0	0	0	0	0	5.06971	0	1.6899	-3.23338	0.413078	1	CD79B	17	63928740	63932354	-	2080	protein_coding	CD79b molecule [Source:HGNC Symbol;Acc:HGNC:1699]	-
ENSG00000267426	0	0	0	0	0	5.06971	0	1.6899	-3.23338	0.413078	1	AC087289.3	17	75898645	75930129	-	5062	protein_coding	novel transcript	-
ENSG00000101200	0	0	0	0	0	5.06971	0	1.6899	-3.23338	0.413078	1	AVP	20	3082556	3084724	-	619	protein_coding	arginine vasopressin [Source:HGNC Symbol;Acc:HGNC:894]	-
ENSG00000168634	0	0	0	0	0	5.06971	0	1.6899	-3.23338	0.413078	1	WFDC13	20	45702016	45708817	+	1372	protein_coding	WAP four-disulfide core domain 13 [Source:HGNC Symbol;Acc:HGNC:16131]	-
ENSG00000167483	0	0	0	0	0	5.06971	0	1.6899	-3.23338	0.413078	1	FAM129C	19	17523301	17553839	+	6628	protein_coding	family with sequence similarity 129 member C [Source:HGNC Symbol;Acc:HGNC:24130]	-
ENSG00000229999	0	0	0	0	0	5.06971	0	1.6899	-3.23338	0.413078	1	AL022238.2	22	40372664	40388290	-	893	antisense	novel transcript, antisense to SGSM3 and ADSL	-
ENSG00000228626	0	0	0	1.00935	0	4.05576	0	1.68837	-3.23211	0.367595	1	AC245100.3	1	148288001	148288951	-	285	unprocessed_pseudogene	novel pseudogene	-
ENSG00000169509	0	0	0	1.00935	0	4.05576	0	1.68837	-3.23211	0.367595	1	CRCT1	1	152514502	152516010	+	700	protein_coding	cysteine rich C-terminal 1 [Source:HGNC Symbol;Acc:HGNC:29875]	-
ENSG00000231431	0	0	0	1.00935	0	4.05576	0	1.68837	-3.23211	0.367595	1	FAR2P4	2	131279290	131309068	+	3925	transcribed_unprocessed_pseudogene	fatty acyl-CoA reductase 2 pseudogene 4 [Source:HGNC Symbol;Acc:HGNC:49286]	-
ENSG00000272566	0	0	0	1.00935	0	4.05576	0	1.68837	-3.23211	0.367595	1	AF250324.1	4	189703881	189704490	-	610	lincRNA	novel transcript	-
ENSG00000183654	0	0	0	1.00935	0	4.05576	0	1.68837	-3.23211	0.367595	1	2023-03-11	5	16067139	16180762	-	1861	protein_coding	membrane associated ring-CH-type finger 11 [Source:HGNC Symbol;Acc:HGNC:33609]	-
ENSG00000224157	0	0	0	1.00935	0	4.05576	0	1.68837	-3.23211	0.367595	1	HCG14	6	28896530	28897322	+	413	antisense	HLA complex group 14 [Source:HGNC Symbol;Acc:HGNC:18323]	-
ENSG00000184486	0	0	0	1.00935	0	4.05576	0	1.68837	-3.23211	0.367595	1	POU3F2	6	98834592	98839470	+	4879	protein_coding	POU class 3 homeobox 2 [Source:HGNC Symbol;Acc:HGNC:9215]	Pou
ENSG00000178809	0	0	0	1.00935	0	4.05576	0	1.68837	-3.23211	0.367595	1	TRIM73	7	75395063	75410996	+	5544	protein_coding	tripartite motif containing 73 [Source:HGNC Symbol;Acc:HGNC:18162]	-
ENSG00000271437	0	0	0	1.00935	0	4.05576	0	1.68837	-3.23211	0.367595	1	AL356423.1	13	98553243	98553780	+	538	processed_pseudogene	high mobility group box 1 (HMGB1) pseudogene	-
ENSG00000246863	0	0	0	1.00935	0	4.05576	0	1.68837	-3.23211	0.367595	1	AC012377.1	15	39921042	39925880	+	4839	lincRNA	uncharacterized LOC100505534 [Source:NCBI gene;Acc:100505534]	-
ENSG00000225246	0	0	0	1.00935	0	4.05576	0	1.68837	-3.23211	0.367595	1	RPS2P1	20	34122470	34123290	+	821	processed_pseudogene	ribosomal protein S2 pseudogene 1 [Source:HGNC Symbol;Acc:HGNC:16580]	-
ENSG00000181007	0	0	0	1.00935	0	4.05576	0	1.68837	-3.23211	0.367595	1	ZFP82	19	36383120	36418656	-	7506	protein_coding	ZFP82 zinc finger protein [Source:HGNC Symbol;Acc:HGNC:28682]	zf-C2H2
ENSG00000235246	0	0	0	1.00935	0	4.05576	0	1.68837	-3.23211	0.367595	1	AL020993.1	22	38231320	38232248	+	297	antisense	novel transcript, antisense to TMEM184B	-
ENSG00000232197	0	0	0	0	1.00799	4.05576	0	1.68792	-3.23175	0.367814	1	AL596442.1	6	170162517	170163027	+	429	antisense	novel transcript	-
ENSG00000285899	0	0	0	0	1.00799	4.05576	0	1.68792	-3.23175	0.367814	1	AL023574.1	X	43279560	43438657	+	941	lincRNA		-
ENSG00000255710	0	0	0	0	1.00799	4.05576	0	1.68792	-3.23175	0.367814	1	AP003170.1	11	113820856	113821885	-	1030	processed_pseudogene	interferon stimulated exonuclease gene 20kDa-like 2 (ISG20L2) pseudogene	-
ENSG00000262319	0	0	0	0	1.00799	4.05576	0	1.68792	-3.23175	0.367814	1	AC007952.6	17	19141017	19143689	-	2673	antisense	novel transcript, antisense to GRAPL	-
ENSG00000277678	0	0	0	2.0187	0	3.04182	0	1.68684	-3.23089	0.364608	1	RF00003	1	145169519	145169664	+	146	snRNA		-
ENSG00000233791	0	0	0	2.0187	0	3.04182	0	1.68684	-3.23089	0.364608	1	LINC01136	1	203298758	203305309	-	2725	lincRNA	long intergenic non-protein coding RNA 1136 [Source:HGNC Symbol;Acc:HGNC:49452]	-
ENSG00000236090	0	0	0	2.0187	0	3.04182	0	1.68684	-3.23089	0.364608	1	LDHAP3	2	41819747	41820754	+	1008	processed_pseudogene	lactate dehydrogenase A pseudogene 3 [Source:HGNC Symbol;Acc:HGNC:6538]	-
ENSG00000144820	0	0	0	2.0187	0	3.04182	0	1.68684	-3.23089	0.364608	1	ADGRG7	3	100609589	100695479	+	4091	protein_coding	adhesion G protein-coupled receptor G7 [Source:HGNC Symbol;Acc:HGNC:19241]	-
ENSG00000113212	0	0	0	2.0187	0	3.04182	0	1.68684	-3.23089	0.364608	1	PCDHB7	5	141172619	141176383	+	3765	protein_coding	protocadherin beta 7 [Source:HGNC Symbol;Acc:HGNC:8692]	-
ENSG00000145934	0	0	0	2.0187	0	3.04182	0	1.68684	-3.23089	0.364608	1	TENM2	5	167284799	168264157	+	11042	protein_coding	teneurin transmembrane protein 2 [Source:HGNC Symbol;Acc:HGNC:29943]	-
ENSG00000272138	0	0	0	2.0187	0	3.04182	0	1.68684	-3.23089	0.364608	1	LINC01607	8	79768142	79802842	+	789	lincRNA	long intergenic non-protein coding RNA 1607 [Source:HGNC Symbol;Acc:HGNC:51660]	-
ENSG00000253704	0	0	0	2.0187	0	3.04182	0	1.68684	-3.23089	0.364608	1	AC023632.2	8	94553722	94569745	+	1789	lincRNA	novel transcript	-
ENSG00000205488	0	0	0	2.0187	0	3.04182	0	1.68684	-3.23089	0.364608	1	CALML3-AS1	10	5514244	5526246	-	4757	antisense	CALML3 antisense RNA 1 [Source:HGNC Symbol;Acc:HGNC:44682]	-
ENSG00000224473	0	0	0	2.0187	0	3.04182	0	1.68684	-3.23089	0.364608	1	CCND3P1	10	30403197	30403776	-	580	processed_pseudogene	cyclin D3 pseudogene 1 [Source:HGNC Symbol;Acc:HGNC:1586]	-
ENSG00000174450	0	0	0	2.0187	0	3.04182	0	1.68684	-3.23089	0.364608	1	GOLGA6L2	15	23439498	23447234	-	3030	protein_coding	golgin A6 family-like 2 [Source:HGNC Symbol;Acc:HGNC:26695]	-
ENSG00000280274	0	0	0	2.0187	0	3.04182	0	1.68684	-3.23089	0.364608	1	AC009145.4	16	79016136	79017429	+	1294	TEC	TEC	-
ENSG00000226632	0	0	0	2.0187	0	3.04182	0	1.68684	-3.23089	0.364608	1	UBE2V1P1	20	3361880	3362324	-	445	processed_pseudogene	ubiquitin conjugating enzyme E2 V1 pseudogene 1 [Source:HGNC Symbol;Acc:HGNC:16581]	-
ENSG00000260671	0	2.12006	0	15.1402	1.00799	3.04182	0.706686	6.39668	-3.23066	0.0924483	1	AC010536.2	16	87739771	87747706	-	338	sense_intronic	novel transcript, sense intronic to KLHDC4	-
ENSG00000271040	0	0	0	0	2.01598	3.04182	0	1.68594	-3.23017	0.364811	1	AL390955.2	6	157323964	157324477	+	514	lincRNA	novel transcript	-
ENSG00000233893	0	0	0	0	2.01598	3.04182	0	1.68594	-3.23017	0.364811	1	EZR-AS1	6	158817979	158822252	+	362	antisense	EZR antisense RNA 1 [Source:HGNC Symbol;Acc:HGNC:40609]	-
ENSG00000273432	0	0	0	0	2.01598	3.04182	0	1.68594	-3.23017	0.364811	1	AC004951.4	7	43951910	44019151	-	2076	processed_transcript	novel transcript, POLR2J4 pseudogene-RASA4 pseudogene readthrough	-
ENSG00000223476	0	0	0	0	2.01598	3.04182	0	1.68594	-3.23017	0.364811	1	VN1R42P	7	64933273	64933616	+	344	processed_pseudogene	vomeronasal 1 receptor 42 pseudogene [Source:HGNC Symbol;Acc:HGNC:37362]	-
ENSG00000255440	0	0	0	0	2.01598	3.04182	0	1.68594	-3.23017	0.364811	1	AP001085.1	11	74409060	74416379	+	639	sense_intronic	novel transcript	-
ENSG00000124467	0	0	0	0	2.01598	3.04182	0	1.68594	-3.23017	0.364811	1	PSG8	19	42752686	42855691	-	4090	protein_coding	pregnancy specific beta-1-glycoprotein 8 [Source:HGNC Symbol;Acc:HGNC:9525]	-
ENSG00000236942	0	0	0	3.02805	0	2.02788	0	1.68531	-3.22968	0.364951	1	AC096533.1	1	205625483	205626153	+	353	processed_pseudogene	GABA(A) receptor-associated protein (GABARAP) pseudogene	-
ENSG00000244342	0	0	0	3.02805	0	2.02788	0	1.68531	-3.22968	0.364951	1	LINC00698	3	62950430	63125062	+	2745	lincRNA	long intergenic non-protein coding RNA 698 [Source:HGNC Symbol;Acc:HGNC:27720]	-
ENSG00000155961	0	0	0	3.02805	0	2.02788	0	1.68531	-3.22968	0.364951	1	RAB39B	X	155258241	155264589	-	3505	protein_coding	RAB39B, member RAS oncogene family [Source:HGNC Symbol;Acc:HGNC:16499]	-
ENSG00000239291	0	0	0	3.02805	0	2.02788	0	1.68531	-3.22968	0.364951	1	AC002558.1	17	47159191	47159993	-	803	processed_pseudogene	ribosomal protein S2 (RPS2) pseudogene	-
ENSG00000204790	0	0	0	1.00935	2.01598	2.02788	0	1.6844	-3.22896	0.32161	1	AL163540.1	9	63974762	64004155	-	386	unprocessed_pseudogene	COBW domain containing protein pseudogene	-
ENSG00000189253	0	0	0	0	3.02397	2.02788	0	1.68395	-3.2286	0.365256	1	TRIM64B	11	89869282	89876017	-	2689	protein_coding	tripartite motif containing 64B [Source:HGNC Symbol;Acc:HGNC:37147]	-
ENSG00000227006	0	0	0	4.03739	0	1.01394	0	1.68378	-3.22846	0.36874	1	AL136988.2	1	230258694	230268483	-	861	antisense	novel transcript	-
ENSG00000285879	0	0	0	4.03739	0	1.01394	0	1.68378	-3.22846	0.36874	1	AC018628.2	17	62035944	62040352	+	1426	antisense	novel transcript, antisense to MED13	-
ENSG00000124091	0	0	0	4.03739	0	1.01394	0	1.68378	-3.22846	0.36874	1	GCNT7	20	56491492	56525925	-	2064	protein_coding	glucosaminyl (N-acetyl) transferase family member 7 [Source:HGNC Symbol;Acc:HGNC:16099]	-
ENSG00000158482	0	0	0	3.02805	1.00799	1.01394	0	1.68333	-3.22811	0.324777	1	SNX29P1	16	21376648	21386064	+	1007	unprocessed_pseudogene	sorting nexin 29 pseudogene 1 [Source:HGNC Symbol;Acc:HGNC:31913]	-
ENSG00000236559	0	0	0	3.02805	1.00799	1.01394	0	1.68333	-3.22811	0.324777	1	AL117381.1	20	31686216	31716825	+	374	antisense	novel transcript	-
ENSG00000078098	0	0	0	2.0187	2.01598	1.01394	0	1.68287	-3.22776	0.321945	1	FAP	2	162170684	162245151	-	7003	protein_coding	fibroblast activation protein alpha [Source:HGNC Symbol;Acc:HGNC:3590]	-
ENSG00000112761	0	0	0	2.0187	2.01598	1.01394	0	1.68287	-3.22776	0.321945	1	WISP3	6	112054072	112070969	+	3202	protein_coding	WNT1 inducible signaling pathway protein 3 [Source:HGNC Symbol;Acc:HGNC:12771]	-
ENSG00000211892	0	0	0	2.0187	2.01598	1.01394	0	1.68287	-3.22776	0.321945	1	IGHG4	14	105620506	105626066	-	2740	IG_C_gene	immunoglobulin heavy constant gamma 4 (G4m marker) [Source:HGNC Symbol;Acc:HGNC:5528]	-
ENSG00000227080	0	0	0	1.00935	3.02397	1.01394	0	1.68242	-3.2274	0.324974	1	AC012441.1	7	51388430	51389114	-	685	processed_pseudogene	novel pseudogene	-
ENSG00000166035	0	0	0	1.00935	3.02397	1.01394	0	1.68242	-3.2274	0.324974	1	LIPC	15	58410569	58569843	+	5184	protein_coding	lipase C, hepatic type [Source:HGNC Symbol;Acc:HGNC:6619]	-
ENSG00000232037	0	0	0	5.04674	0	0	0	1.68225	-3.2272	0.414775	1	AL590556.1	1	21908098	21908580	+	483	processed_pseudogene	ribosomal protein L21 (RPL21) pseudogene	-
ENSG00000217644	0	0	0	5.04674	0	0	0	1.68225	-3.2272	0.414775	1	AL355864.1	1	32979947	32980472	+	526	processed_pseudogene	ribosomal protein L18a (RPL18A) pseudogene	-
ENSG00000162399	0	0	0	5.04674	0	0	0	1.68225	-3.2272	0.414775	1	BSND	1	54998193	55011784	+	5113	protein_coding	barttin CLCNK type accessory beta subunit [Source:HGNC Symbol;Acc:HGNC:16512]	-
ENSG00000236108	0	0	0	5.04674	0	0	0	1.68225	-3.2272	0.414775	1	AC093422.3	1	205134646	205134950	+	305	processed_pseudogene	signal peptidase 12kDa (SPC12) pseudogene	-
ENSG00000270585	0	0	0	5.04674	0	0	0	1.68225	-3.2272	0.414775	1	AL445435.1	1	220207618	220208282	+	665	processed_pseudogene	sorting nexin 2 (SNX2) pseudogene	-
ENSG00000223634	0	0	0	5.04674	0	0	0	1.68225	-3.2272	0.414775	1	AC012506.2	2	23357516	23360376	-	533	lincRNA	novel transcript	-
ENSG00000252473	0	0	0	5.04674	0	0	0	1.68225	-3.2272	0.414775	1	RF00272	2	39283657	39283791	-	135	snoRNA		-
ENSG00000224606	0	0	0	5.04674	0	0	0	1.68225	-3.2272	0.414775	1	TGFA-IT1	2	70467385	70468495	-	436	sense_intronic	TGFA intronic transcript 1 [Source:HGNC Symbol;Acc:HGNC:41389]	-
ENSG00000273328	0	0	0	5.04674	0	0	0	1.68225	-3.2272	0.414775	1	AC099329.2	3	42809414	42908105	+	3933	processed_transcript	novel transcript	-
ENSG00000270554	0	0	0	5.04674	0	0	0	1.68225	-3.2272	0.414775	1	AC069431.2	3	182843521	182844619	-	1099	processed_pseudogene	eukaryotic translation initiation factor 3, subunit E, pseudogene	-
ENSG00000244346	0	0	0	5.04674	0	0	0	1.68225	-3.2272	0.414775	1	AC092953.1	3	182950783	182956307	-	543	processed_pseudogene	chromosome 9 open reading frame 85 (C9orf85) pseudogene	-
ENSG00000250893	0	0	0	5.04674	0	0	0	1.68225	-3.2272	0.414775	1	AC098869.2	4	40426119	40427585	+	862	antisense	novel transcript	-
ENSG00000207052	0	0	0	5.04674	0	0	0	1.68225	-3.2272	0.414775	1	RNU6-378P	5	32309662	32309768	+	107	snRNA	RNA, U6 small nuclear 378, pseudogene [Source:HGNC Symbol;Acc:HGNC:47341]	-
ENSG00000145708	0	0	0	5.04674	0	0	0	1.68225	-3.2272	0.414775	1	CRHBP	5	76952713	76981158	+	2803	protein_coding	corticotropin releasing hormone binding protein [Source:HGNC Symbol;Acc:HGNC:2356]	-
ENSG00000253428	0	0	0	5.04674	0	0	0	1.68225	-3.2272	0.414775	1	LINC01942	5	173689459	173705849	+	513	lincRNA	long intergenic non-protein coding RNA 1942 [Source:HGNC Symbol;Acc:HGNC:52766]	-
ENSG00000227758	0	0	0	5.04674	0	0	0	1.68225	-3.2272	0.414775	1	AL645939.2	6	29748289	29748513	+	225	unprocessed_pseudogene	HLA complex group 9 pseudogene 5	-
ENSG00000219881	0	0	0	5.04674	0	0	0	1.68225	-3.2272	0.414775	1	GAPDHP42	6	69745871	69746851	+	981	processed_pseudogene	glyceraldehyde 3 phosphate dehydrogenase pseudogene 42 [Source:HGNC Symbol;Acc:HGNC:37799]	-
ENSG00000231426	0	0	0	5.04674	0	0	0	1.68225	-3.2272	0.414775	1	FILNC1	6	139677639	139860476	+	1912	lincRNA	FOXO induced long non-coding RNA 1 [Source:HGNC Symbol;Acc:HGNC:53755]	-
ENSG00000232290	0	0	0	5.04674	0	0	0	1.68225	-3.2272	0.414775	1	AL133260.2	6	151054897	151056057	-	396	antisense	novel transcript	-
ENSG00000164744	0	0	0	5.04674	0	0	0	1.68225	-3.2272	0.414775	1	SUN3	7	47987148	48029119	-	1732	protein_coding	Sad1 and UNC84 domain containing 3 [Source:HGNC Symbol;Acc:HGNC:22429]	-
ENSG00000276178	0	0	0	5.04674	0	0	0	1.68225	-3.2272	0.414775	1	RF00019	7	72983360	72983461	-	102	misc_RNA		-
ENSG00000243144	0	0	0	5.04674	0	0	0	1.68225	-3.2272	0.414775	1	AC079760.2	7	91311368	91515409	+	1162	lincRNA	novel transcript	-
ENSG00000223571	0	0	0	5.04674	0	0	0	1.68225	-3.2272	0.414775	1	DHRSX-IT1	X	2334295	2336410	-	651	sense_intronic	DHRSX intronic transcript 1 [Source:HGNC Symbol;Acc:HGNC:38713]	-
ENSG00000182888	0	0	0	5.04674	0	0	0	1.68225	-3.2272	0.414775	1	AC007685.1	X	3717149	3717600	+	452	processed_pseudogene	ribosomal protein S27a (RPS27A) pseudogene	-
ENSG00000202272	0	0	0	5.04674	0	0	0	1.68225	-3.2272	0.414775	1	RF00019	X	23782210	23782310	+	101	misc_RNA		-
ENSG00000232496	0	0	0	5.04674	0	0	0	1.68225	-3.2272	0.414775	1	RPL3P12	X	122538253	122539460	+	1208	processed_pseudogene	ribosomal protein L3 pseudogene 12 [Source:HGNC Symbol;Acc:HGNC:36298]	-
ENSG00000227083	0	0	0	5.04674	0	0	0	1.68225	-3.2272	0.414775	1	L29074.1	X	147900178	147901459	-	534	antisense	novel transcript	-
ENSG00000246477	0	0	0	5.04674	0	0	0	1.68225	-3.2272	0.414775	1	AF131216.1	8	11315859	11325429	-	5856	antisense	novel transcript, antisense to MTMR9	-
ENSG00000284858	0	0	0	5.04674	0	0	0	1.68225	-3.2272	0.414775	1	AC091185.2	8	25276945	25277476	-	532	processed_pseudogene	novel oocyte-secreted protein family member pseudogene	-
ENSG00000197475	0	0	0	5.04674	0	0	0	1.68225	-3.2272	0.414775	1	ADAM3A	8	39451045	39522852	-	2999	transcribed_unitary_pseudogene	ADAM metallopeptidase domain 3A (pseudogene) [Source:HGNC Symbol;Acc:HGNC:209]	-
ENSG00000279878	0	0	0	5.04674	0	0	0	1.68225	-3.2272	0.414775	1	AP003108.5	11	61525708	61526602	-	895	TEC	novel transcript	-
ENSG00000082175	0	0	0	5.04674	0	0	0	1.68225	-3.2272	0.414775	1	PGR	11	101029624	101130524	-	15404	protein_coding	progesterone receptor [Source:HGNC Symbol;Acc:HGNC:8910]	ESR-like
ENSG00000254980	0	0	0	5.04674	0	0	0	1.68225	-3.2272	0.414775	1	AP002008.1	11	111514043	111526755	-	1155	antisense	novel transcript	-
ENSG00000236267	0	0	0	5.04674	0	0	0	1.68225	-3.2272	0.414775	1	AP006216.2	11	116813204	116814003	-	333	antisense	novel transcript	-
ENSG00000207185	0	0	0	5.04674	0	0	0	1.68225	-3.2272	0.414775	1	RNU6-1157P	11	118593988	118594093	+	106	snRNA	RNA, U6 small nuclear 1157, pseudogene [Source:HGNC Symbol;Acc:HGNC:48120]	-
ENSG00000078114	0	0	0	5.04674	0	0	0	1.68225	-3.2272	0.414775	1	NEBL	10	20779973	21174187	-	13654	protein_coding	nebulette [Source:HGNC Symbol;Acc:HGNC:16932]	-
ENSG00000235113	0	0	0	5.04674	0	0	0	1.68225	-3.2272	0.414775	1	AL161932.2	10	32109861	32111666	+	679	processed_pseudogene	part of a novel pseudogene	-
ENSG00000107738	0	0	0	5.04674	0	0	0	1.68225	-3.2272	0.414775	1	VSIR	10	71747559	71773498	-	5128	protein_coding	V-set immunoregulatory receptor [Source:HGNC Symbol;Acc:HGNC:30085]	-
ENSG00000184111	0	0	0	5.04674	0	0	0	1.68225	-3.2272	0.414775	1	RPL11P4	10	92596852	92597287	-	436	processed_pseudogene	ribosomal protein L11 pseudogene 4 [Source:HGNC Symbol;Acc:HGNC:36137]	-
ENSG00000225850	0	0	0	5.04674	0	0	0	1.68225	-3.2272	0.414775	1	AL355490.1	10	97334564	97343203	+	805	bidirectional_promoter_lncRNA	novel transcript	-
ENSG00000283337	0	0	0	5.04674	0	0	0	1.68225	-3.2272	0.414775	1	RF00026	10	102868421	102868519	+	99	snRNA		-
ENSG00000268069	0	0	0	5.04674	0	0	0	1.68225	-3.2272	0.414775	1	AC004466.1	12	47784923	47786002	+	1080	antisense	novel transcript, antisense to HDAC7	-
ENSG00000271490	0	0	0	5.04674	0	0	0	1.68225	-3.2272	0.414775	1	AC013244.2	12	50806335	50806437	-	103	processed_pseudogene	chromosome 12 open reading frame 76 (C12orf76) pseudogene	-
ENSG00000257569	0	0	0	5.04674	0	0	0	1.68225	-3.2272	0.414775	1	GSTP1P1	12	55900300	55900618	+	319	processed_pseudogene	glutathione S-transferase pi 1 pseudogene 1 [Source:HGNC Symbol;Acc:HGNC:4640]	-
ENSG00000278338	0	0	0	5.04674	0	0	0	1.68225	-3.2272	0.414775	1	VWA8-AS1	13	41955808	41981565	+	2150	antisense	VWA8 antisense RNA 1 (head to head) [Source:HGNC Symbol;Acc:HGNC:44270]	-
ENSG00000197776	0	0	0	5.04674	0	0	0	1.68225	-3.2272	0.414775	1	KLHDC1	14	49693105	49753152	+	3006	protein_coding	kelch domain containing 1 [Source:HGNC Symbol;Acc:HGNC:19836]	-
ENSG00000258789	0	0	0	5.04674	0	0	0	1.68225	-3.2272	0.414775	1	AL162171.1	14	88551597	88552493	+	718	antisense	novel transcript, antisense to PTPN21	-
ENSG00000261794	0	0	0	5.04674	0	0	0	1.68225	-3.2272	0.414775	1	GOLGA8H	15	30604126	30614561	+	1899	protein_coding	golgin A8 family member H [Source:HGNC Symbol;Acc:HGNC:37443]	-
ENSG00000259254	0	0	0	5.04674	0	0	0	1.68225	-3.2272	0.414775	1	AC022405.1	15	40642933	40646857	+	516	sense_intronic	novel transcript, sense intronic to CASC5	-
ENSG00000260799	0	0	0	5.04674	0	0	0	1.68225	-3.2272	0.414775	1	KRT8P50	15	42800968	42802405	-	1438	processed_pseudogene	keratin 8 pseudogene 50 [Source:HGNC Symbol;Acc:HGNC:48346]	-
ENSG00000277548	0	0	0	5.04674	0	0	0	1.68225	-3.2272	0.414775	1	AC018926.3	15	55346347	55346752	-	406	sense_intronic	novel transcript, sense intronic to CCPG1	-
ENSG00000257108	0	0	0	5.04674	0	0	0	1.68225	-3.2272	0.414775	1	NHLRC4	16	566996	569495	+	2105	protein_coding	NHL repeat containing 4 [Source:HGNC Symbol;Acc:HGNC:26700]	-
ENSG00000261723	0	0	0	5.04674	0	0	0	1.68225	-3.2272	0.414775	1	AC008870.4	16	23605841	23624107	+	627	antisense	novel transcript, antisense to PALB2	-
ENSG00000263666	0	0	0	5.04674	0	0	0	1.68225	-3.2272	0.414775	1	SNORA70D	16	71698567	71698701	-	135	snoRNA	small nucleolar RNA, H/ACA box 70D [Source:HGNC Symbol;Acc:HGNC:34356]	-
ENSG00000275839	0	0	0	5.04674	0	0	0	1.68225	-3.2272	0.414775	1	AC243654.2	17	37454171	37454931	+	443	processed_pseudogene	ribosomal protein L24 (RPL24) pseudogene	-
ENSG00000204897	0	0	0	5.04674	0	0	0	1.68225	-3.2272	0.414775	1	KRT25	17	40748021	40755332	-	1670	protein_coding	keratin 25 [Source:HGNC Symbol;Acc:HGNC:30839]	-
ENSG00000221044	0	0	0	5.04674	0	0	0	1.68225	-3.2272	0.414775	1	RF00012	17	44025020	44025223	-	204	snoRNA		-
ENSG00000267246	0	0	0	5.04674	0	0	0	1.68225	-3.2272	0.414775	1	AC091132.5	17	45549781	45558738	-	826	processed_transcript	novel transcript	-
ENSG00000263089	0	0	0	5.04674	0	0	0	1.68225	-3.2272	0.414775	1	AC007114.2	17	57092145	57096425	-	4281	antisense	novel transcript, antisense to AKAP1	-
ENSG00000267404	0	0	0	5.04674	0	0	0	1.68225	-3.2272	0.414775	1	AC023043.2	18	36273574	36274599	+	1026	processed_pseudogene	WD repeat domain phosphoinositide-interacting protein 3, pseudogene	-
ENSG00000275491	0	0	0	5.04674	0	0	0	1.68225	-3.2272	0.414775	1	LINC01730	20	3808357	3812434	+	843	lincRNA	long intergenic non-protein coding RNA 1730 [Source:HGNC Symbol;Acc:HGNC:52518]	-
ENSG00000276627	0	0	0	5.04674	0	0	0	1.68225	-3.2272	0.414775	1	AL117372.1	20	60761874	60767279	+	459	lincRNA	novel transcript	-
ENSG00000269009	0	0	0	5.04674	0	0	0	1.68225	-3.2272	0.414775	1	SLC6A21P	19	49255472	49256102	-	369	processed_pseudogene	solute carrier family 6 member 21, pseudogene [Source:HGNC Symbol;Acc:HGNC:31400]	-
ENSG00000269873	0	0	0	5.04674	0	0	0	1.68225	-3.2272	0.414775	1	AC245884.10	19	54438010	54438346	-	337	lincRNA	novel transcript	-
ENSG00000228137	0	0	0	5.04674	0	0	0	1.68225	-3.2272	0.414775	1	AP001469.2	21	46246890	46247682	+	390	antisense	novel transcript	-
ENSG00000186825	0	0	0	0	4.03196	1.01394	0	1.68197	-3.22701	0.369145	1	C2orf27B	2	131794961	131801661	-	1325	lincRNA	chromosome 2 open reading frame 27B [Source:HGNC Symbol;Acc:HGNC:33824]	-
ENSG00000201581	0	0	0	0	4.03196	1.01394	0	1.68197	-3.22701	0.369145	1	RN7SKP78	10	6149623	6149940	+	318	misc_RNA	RNA, 7SK small nuclear pseudogene 78 [Source:HGNC Symbol;Acc:HGNC:45802]	-
ENSG00000259511	0	0	0	0	4.03196	1.01394	0	1.68197	-3.22701	0.369145	1	UBE2Q2L	15	84172490	84182234	+	998	protein_coding	ubiquitin conjugating enzyme E2 Q2 like [Source:HGNC Symbol;Acc:HGNC:44656]	-
ENSG00000268756	0	0	0	0	4.03196	1.01394	0	1.68197	-3.22701	0.369145	1	AC104534.1	19	38820166	38823223	+	566	antisense	novel transcript, antisense to ECH1	-
ENSG00000228625	0	0	0	4.03739	1.00799	0	0	1.6818	-3.22687	0.369184	1	AL451047.1	1	227178333	227183444	+	814	antisense	novel transcript	-
ENSG00000250116	0	0	0	4.03739	1.00799	0	0	1.6818	-3.22687	0.369184	1	AC018682.1	2	46568256	46580238	-	1519	antisense	uncharacterized LOC100506142 [Source:NCBI gene;Acc:100506142]	-
ENSG00000249771	0	0	0	4.03739	1.00799	0	0	1.6818	-3.22687	0.369184	1	AC108210.1	4	41883060	41894579	-	825	lincRNA	novel transcript	-
ENSG00000252615	0	0	0	4.03739	1.00799	0	0	1.6818	-3.22687	0.369184	1	RF00019	6	151378000	151378099	-	100	misc_RNA		-
ENSG00000276436	0	0	0	4.03739	1.00799	0	0	1.6818	-3.22687	0.369184	1	AL136301.1	13	49792886	49793307	+	422	antisense	novel transcript, antisense to KPNA3	-
ENSG00000244691	0	0	0	4.03739	1.00799	0	0	1.6818	-3.22687	0.369184	1	RPL10AP1	14	103412119	103412761	-	643	processed_pseudogene	ribosomal protein L10a pseudogene 1 [Source:HGNC Symbol;Acc:HGNC:19813]	-
ENSG00000266758	0	0	0	4.03739	1.00799	0	0	1.6818	-3.22687	0.369184	1	MIR3680-2	16	29599179	29599265	-	87	miRNA	microRNA 3680-2 [Source:HGNC Symbol;Acc:HGNC:43472]	-
ENSG00000236811	0	0	0	4.03739	1.00799	0	0	1.6818	-3.22687	0.369184	1	GAPDHP2	20	13392677	13393674	+	998	processed_pseudogene	glyceraldehyde-3-phosphate dehydrogenase pseudogene 2 [Source:HGNC Symbol;Acc:HGNC:16577]	-
ENSG00000132832	0	0	0	4.03739	1.00799	0	0	1.6818	-3.22687	0.369184	1	AL139352.1	20	44656451	44696096	-	1416	lincRNA	novel transcript	-
ENSG00000265201	0	0	0	3.02805	2.01598	0	0	1.68134	-3.22652	0.365842	1	MIR4677	1	243346176	243346255	+	80	miRNA	microRNA 4677 [Source:HGNC Symbol;Acc:HGNC:41844]	-
ENSG00000136541	0	0	0	3.02805	2.01598	0	0	1.68134	-3.22652	0.365842	1	ERMN	2	157318625	157327713	-	4393	protein_coding	ermin [Source:HGNC Symbol;Acc:HGNC:29208]	-
ENSG00000220871	0	0	0	3.02805	2.01598	0	0	1.68134	-3.22652	0.365842	1	DNAJC19P6	6	89797598	89797877	+	280	processed_pseudogene	DnaJ heat shock protein family (Hsp40) member C19 pseudogene 6 [Source:HGNC Symbol;Acc:HGNC:45069]	-
ENSG00000102195	0	0	0	3.02805	2.01598	0	0	1.68134	-3.22652	0.365842	1	GPR50	X	151176653	151181465	+	1951	protein_coding	G protein-coupled receptor 50 [Source:HGNC Symbol;Acc:HGNC:4506]	-
ENSG00000235843	0	0	0	3.02805	2.01598	0	0	1.68134	-3.22652	0.365842	1	AL390961.2	10	26717635	26718778	+	485	antisense	novel transcript	-
ENSG00000285884	0	0	0	3.02805	2.01598	0	0	1.68134	-3.22652	0.365842	1	AL022345.4	10	42638314	42645542	+	790	bidirectional_promoter_lncRNA	novel transcript	-
ENSG00000273669	0	0	0	3.02805	2.01598	0	0	1.68134	-3.22652	0.365842	1	AC015819.1	18	75073543	75074205	+	663	lincRNA	novel transcript	-
ENSG00000274949	0	0	0	3.02805	2.01598	0	0	1.68134	-3.22652	0.365842	1	AL109804.1	20	3811384	3823882	+	562	processed_transcript	novel transcript	-
ENSG00000230155	0	0	0	3.02805	2.01598	0	0	1.68134	-3.22652	0.365842	1	FO393401.1	20	35476203	35490982	-	839	antisense	uncharacterized LOC102725201 [Source:NCBI gene;Acc:102725201]	-
ENSG00000242798	2.70745	0	0	13.1215	7.05594	6.08365	0.902483	8.75371	-3.22628	0.040811	1	AC073842.2	7	100115214	100127139	-	572	antisense	novel transcript	-
ENSG00000235145	0	0	0	2.0187	3.02397	0	0	1.68089	-3.22616	0.365944	1	RPSAP16	1	179968686	179969506	+	821	processed_pseudogene	ribosomal protein SA pseudogene 16 [Source:HGNC Symbol;Acc:HGNC:35478]	-
ENSG00000223842	0	0	0	2.0187	3.02397	0	0	1.68089	-3.22616	0.365944	1	AL360093.1	1	219222248	219225497	-	1126	lincRNA	novel transcript	-
ENSG00000228509	0	0	0	2.0187	3.02397	0	0	1.68089	-3.22616	0.365944	1	AC006460.1	2	190676944	190708716	-	1125	antisense	novel transcript	-
ENSG00000134588	0	0	0	2.0187	3.02397	0	0	1.68089	-3.22616	0.365944	1	USP26	X	133024631	133097109	-	4145	protein_coding	ubiquitin specific peptidase 26 [Source:HGNC Symbol;Acc:HGNC:13485]	-
ENSG00000254732	0	0	0	2.0187	3.02397	0	0	1.68089	-3.22616	0.365944	1	AP001931.1	11	57742163	57793243	+	580	protein_coding	novel protein, C11orf31-CTNND1 readthrough	-
ENSG00000235903	0	0	0	2.0187	3.02397	0	0	1.68089	-3.22616	0.365944	1	CPB2-AS1	13	46052806	46122670	+	6803	antisense	CPB2 antisense RNA 1 [Source:HGNC Symbol;Acc:HGNC:39898]	-
ENSG00000259367	0	0	0	2.0187	3.02397	0	0	1.68089	-3.22616	0.365944	1	AC087286.2	15	85619623	85670948	-	660	antisense	novel transcript, antisense to AKAP13	-
ENSG00000275401	0	0	0	2.0187	3.02397	0	0	1.68089	-3.22616	0.365944	1	AL391095.3	20	38418483	38419202	-	720	lincRNA	novel transcript	-
ENSG00000232880	0	0	0	2.0187	3.02397	0	0	1.68089	-3.22616	0.365944	1	NDUFB4P10	20	45388347	45388705	-	359	processed_pseudogene	NADH:ubiquinone oxidoreductase subunit B4 pseudogene 10 [Source:HGNC Symbol;Acc:HGNC:45258]	-
ENSG00000161652	0	0	0	2.0187	3.02397	0	0	1.68089	-3.22616	0.365944	1	IZUMO2	19	50152548	50163195	-	1511	protein_coding	IZUMO family member 2 [Source:HGNC Symbol;Acc:HGNC:28518]	-
ENSG00000204464	0	0	0	1.00935	4.03196	0	0	1.68044	-3.22579	0.369488	1	C1orf195	1	15164344	15171317	-	559	lincRNA	chromosome 1 open reading frame 195 [Source:HGNC Symbol;Acc:HGNC:32332]	-
ENSG00000239670	0	0	0	1.00935	4.03196	0	0	1.68044	-3.22579	0.369488	1	AL355864.2	1	32986952	32988233	+	863	unprocessed_pseudogene	ribosomal protein S2 (RPS2) pseudogene	-
ENSG00000279513	0	0	0	1.00935	4.03196	0	0	1.68044	-3.22579	0.369488	1	AL157902.2	1	117493515	117495006	+	1492	TEC	TEC	-
ENSG00000226963	0	0	0	1.00935	4.03196	0	0	1.68044	-3.22579	0.369488	1	AC078883.2	2	172427774	172428603	-	558	antisense	novel transcript	-
ENSG00000263361	0	0	0	1.00935	4.03196	0	0	1.68044	-3.22579	0.369488	1	MIR378H	5	154829458	154829540	+	83	miRNA	microRNA 378h [Source:HGNC Symbol;Acc:HGNC:41744]	-
ENSG00000224072	0	0	0	1.00935	4.03196	0	0	1.68044	-3.22579	0.369488	1	AL139811.1	X	46454097	46457199	-	2299	processed_pseudogene	transmembrane protein vezatin pseudogene	-
ENSG00000187144	0	0	0	0	5.03996	0	0	1.67999	-3.22537	0.41527	1	SPATA21	1	16387117	16437424	-	4506	protein_coding	spermatogenesis associated 21 [Source:HGNC Symbol;Acc:HGNC:28026]	-
ENSG00000066056	0	0	0	0	5.03996	0	0	1.67999	-3.22537	0.41527	1	TIE1	1	43300993	43323108	+	6694	protein_coding	tyrosine kinase with immunoglobulin like and EGF like domains 1 [Source:HGNC Symbol;Acc:HGNC:11809]	-
ENSG00000229956	0	0	0	0	5.03996	0	0	1.67999	-3.22537	0.41527	1	ZRANB2-AS2	1	71081324	71489976	+	7441	processed_transcript	ZRANB2 antisense RNA 2 (head to head) [Source:HGNC Symbol;Acc:HGNC:43595]	-
ENSG00000285847	0	0	0	0	5.03996	0	0	1.67999	-3.22537	0.41527	1	AL713852.1	1	184635654	184664303	-	1677	lincRNA	novel transcript	-
ENSG00000233827	0	0	0	0	5.03996	0	0	1.67999	-3.22537	0.41527	1	CCNQP1	1	200213678	200214322	+	645	processed_pseudogene	CCNQ pseudogene 1 [Source:HGNC Symbol;Acc:HGNC:27373]	-
ENSG00000231655	0	0	0	0	5.03996	0	0	1.67999	-3.22537	0.41527	1	AC011742.2	2	26140263	26141264	-	352	processed_pseudogene	epithelial membrane protein 2 (EMP2) pseudogene	-
ENSG00000234148	0	0	0	0	5.03996	0	0	1.67999	-3.22537	0.41527	1	LINC01961	2	113512463	113515485	+	745	lincRNA	long intergenic non-protein coding RNA 1961 [Source:HGNC Symbol;Acc:HGNC:52786]	-
ENSG00000234272	0	0	0	0	5.03996	0	0	1.67999	-3.22537	0.41527	1	RPL30P2	2	152131555	152131845	+	291	processed_pseudogene	ribosomal protein L30 pseudogene 2 [Source:HGNC Symbol;Acc:HGNC:35642]	-
ENSG00000079156	0	0	0	0	5.03996	0	0	1.67999	-3.22537	0.41527	1	OSBPL6	2	178194481	178402891	+	11486	protein_coding	oxysterol binding protein like 6 [Source:HGNC Symbol;Acc:HGNC:16388]	-
ENSG00000207386	0	0	0	0	5.03996	0	0	1.67999	-3.22537	0.41527	1	RF00019	2	206025593	206025697	+	105	misc_RNA		-
ENSG00000279349	0	0	0	0	5.03996	0	0	1.67999	-3.22537	0.41527	1	AC092692.1	3	112525548	112528142	-	2595	TEC	TEC	-
ENSG00000249234	0	0	0	0	5.03996	0	0	1.67999	-3.22537	0.41527	1	AC108063.1	4	16178939	16183120	+	414	antisense	novel transcript	-
ENSG00000272154	0	0	0	0	5.03996	0	0	1.67999	-3.22537	0.41527	1	AC244517.2	5	141100242	141174391	-	1059	antisense	novel transcript, antisense to PCDHB3, PCDHB4, PCDHB5, PCDHB6 and PCDHB7	-
ENSG00000250072	0	0	0	0	5.03996	0	0	1.67999	-3.22537	0.41527	1	SH3TC2-DT	5	149063317	149109787	+	4313	lincRNA	SH3TC2 divergent transcript [Source:HGNC Symbol;Acc:HGNC:52905]	-
ENSG00000155511	0	0	0	0	5.03996	0	0	1.67999	-3.22537	0.41527	1	GRIA1	5	153489615	153813869	+	7636	protein_coding	glutamate ionotropic receptor AMPA type subunit 1 [Source:HGNC Symbol;Acc:HGNC:4571]	-
ENSG00000285978	0	0	0	0	5.03996	0	0	1.67999	-3.22537	0.41527	1	AC113348.2	5	178694605	178729335	-	1653	protein_coding	novel transcript	-
ENSG00000158553	0	0	0	0	5.03996	0	0	1.67999	-3.22537	0.41527	1	POM121L2	6	27285903	27312170	-	3354	protein_coding	POM121 transmembrane nucleoporin like 2 [Source:HGNC Symbol;Acc:HGNC:13973]	-
ENSG00000187258	0	0	0	0	5.03996	0	0	1.67999	-3.22537	0.41527	1	NPSR1	7	34658239	34878332	+	2674	protein_coding	neuropeptide S receptor 1 [Source:HGNC Symbol;Acc:HGNC:23631]	-
ENSG00000224880	0	0	0	0	5.03996	0	0	1.67999	-3.22537	0.41527	1	MTCYBP29	7	57173357	57174362	+	1006	unprocessed_pseudogene	MT-CYB pseudogene 29 [Source:HGNC Symbol;Acc:HGNC:51995]	-
ENSG00000241886	0	0	0	0	5.03996	0	0	1.67999	-3.22537	0.41527	1	AC112496.1	X	30698207	30721932	+	562	sense_intronic	novel transcript, sense intronic to GK	-
ENSG00000238123	0	0	0	0	5.03996	0	0	1.67999	-3.22537	0.41527	1	MID1IP1-AS1	X	38801568	38803883	-	376	antisense	MID1IP1 antisense RNA 1 [Source:HGNC Symbol;Acc:HGNC:40932]	-
ENSG00000272163	0	0	0	0	5.03996	0	0	1.67999	-3.22537	0.41527	1	AF106564.1	8	24912165	24914717	-	2553	antisense	novel transcript, antisense to NEFM	-
ENSG00000251745	0	0	0	0	5.03996	0	0	1.67999	-3.22537	0.41527	1	RNU7-124P	9	37936707	37936768	-	62	snRNA	RNA, U7 small nuclear 124 pseudogene [Source:HGNC Symbol;Acc:HGNC:45658]	-
ENSG00000171102	0	0	0	0	5.03996	0	0	1.67999	-3.22537	0.41527	1	OBP2B	9	133205277	133209250	-	1135	protein_coding	odorant binding protein 2B [Source:HGNC Symbol;Acc:HGNC:23381]	-
ENSG00000254900	0	0	0	0	5.03996	0	0	1.67999	-3.22537	0.41527	1	AC091053.2	11	8679089	8680913	+	537	antisense	novel transcript	-
ENSG00000256361	0	0	0	0	5.03996	0	0	1.67999	-3.22537	0.41527	1	AC027544.1	11	18511043	18511475	-	433	processed_pseudogene	glycine cleavage system protein H (aminomethyl carrier) (GCSH)	-
ENSG00000242527	0	0	0	0	5.03996	0	0	1.67999	-3.22537	0.41527	1	AC100771.1	11	27483850	27484128	+	279	processed_pseudogene	ribosomal protein L37a (RPL37A) pseudogene	-
ENSG00000204683	0	0	0	0	5.03996	0	0	1.67999	-3.22537	0.41527	1	C10orf113	10	21125763	21146559	-	614	protein_coding	chromosome 10 open reading frame 113 [Source:HGNC Symbol;Acc:HGNC:31447]	-
ENSG00000229235	0	0	0	0	5.03996	0	0	1.67999	-3.22537	0.41527	1	RPL37P18	10	34663859	34664101	-	243	processed_pseudogene	ribosomal protein L37 pseudogene 18 [Source:HGNC Symbol;Acc:HGNC:35919]	-
ENSG00000187553	0	0	0	0	5.03996	0	0	1.67999	-3.22537	0.41527	1	CYP26C1	10	93060808	93069536	+	4364	protein_coding	cytochrome P450 family 26 subfamily C member 1 [Source:HGNC Symbol;Acc:HGNC:20577]	-
ENSG00000274659	0	0	0	0	5.03996	0	0	1.67999	-3.22537	0.41527	1	LINC02371	12	2740093	2742855	+	567	lincRNA	long intergenic non-protein coding RNA 2371 [Source:HGNC Symbol;Acc:HGNC:53293]	-
ENSG00000241785	0	0	0	0	5.03996	0	0	1.67999	-3.22537	0.41527	1	RN7SL390P	12	54255627	54255910	-	284	misc_RNA	RNA, 7SL, cytoplasmic 390, pseudogene [Source:HGNC Symbol;Acc:HGNC:46406]	-
ENSG00000255733	0	0	0	0	5.03996	0	0	1.67999	-3.22537	0.41527	1	IFNG-AS1	12	67989445	68234686	+	2125	antisense	IFNG antisense RNA 1 [Source:HGNC Symbol;Acc:HGNC:43910]	-
ENSG00000257875	0	0	0	0	5.03996	0	0	1.67999	-3.22537	0.41527	1	AC089998.3	12	82468456	82468948	+	493	processed_pseudogene	F-box and WD repeat domain containing 12 (FBXW12) pseudogene	-
ENSG00000273523	0	0	0	0	5.03996	0	0	1.67999	-3.22537	0.41527	1	AL139082.1	13	52128891	52132723	+	3433	antisense	uncharacterized LOC101929657 [Source:NCBI gene;Acc:101929657]	-
ENSG00000275552	0	0	0	0	5.03996	0	0	1.67999	-3.22537	0.41527	1	AC243965.2	14	22595808	22598946	-	2671	antisense	novel transcript, antisense ABHD4	-
ENSG00000137766	0	0	0	0	5.03996	0	0	1.67999	-3.22537	0.41527	1	UNC13C	15	53978201	54633414	+	14440	protein_coding	unc-13 homolog C [Source:HGNC Symbol;Acc:HGNC:23149]	-
ENSG00000183632	0	0	0	0	5.03996	0	0	1.67999	-3.22537	0.41527	1	TP53TG3	16	32673528	32676732	-	3004	protein_coding	TP53 target 3 [Source:HGNC Symbol;Acc:HGNC:30759]	-
ENSG00000270165	0	0	0	0	5.03996	0	0	1.67999	-3.22537	0.41527	1	AC010530.1	16	67738588	67739922	-	569	sense_intronic	novel transcript	-
ENSG00000261390	0	0	0	0	5.03996	0	0	1.67999	-3.22537	0.41527	1	MAFTRR	16	79715232	79770563	-	3218	lincRNA	MAF transcriptional regulator RNA [Source:HGNC Symbol;Acc:HGNC:51525]	-
ENSG00000278598	0	0	0	0	5.03996	0	0	1.67999	-3.22537	0.41527	1	MIR6775	16	87834592	87834660	-	69	miRNA	microRNA 6775 [Source:HGNC Symbol;Acc:HGNC:50100]	-
ENSG00000274833	0	0	0	0	5.03996	0	0	1.67999	-3.22537	0.41527	1	AC110285.5	17	81387415	81387766	+	352	lincRNA	novel transcript	-
ENSG00000237259	0	0	0	0	5.03996	0	0	1.67999	-3.22537	0.41527	1	AL049646.2	20	18313765	18315111	-	258	antisense	novel transcript	-
ENSG00000260536	0	0	0	0	5.03996	0	0	1.67999	-3.22537	0.41527	1	AL035071.2	20	32843128	32854257	-	459	antisense	novel transcript, antisense to MAPRE1	-
ENSG00000209702	0	0	0	0	5.03996	0	0	1.67999	-3.22537	0.41527	1	SNORD41	19	12706449	12706518	-	70	snoRNA	small nucleolar RNA, C/D box 41 [Source:HGNC Symbol;Acc:HGNC:10179]	-
ENSG00000185869	0	0	0	0	5.03996	0	0	1.67999	-3.22537	0.41527	1	ZNF829	19	36888124	36916291	-	7742	protein_coding	zinc finger protein 829 [Source:HGNC Symbol;Acc:HGNC:34032]	zf-C2H2
ENSG00000189068	0	0	0	0	5.03996	0	0	1.67999	-3.22537	0.41527	1	VSTM1	19	54040825	54063953	-	1405	protein_coding	V-set and transmembrane domain containing 1 [Source:HGNC Symbol;Acc:HGNC:29455]	-
ENSG00000284431	0	0	0	0	5.03996	0	0	1.67999	-3.22537	0.41527	1	AL022238.4	22	40346529	40410054	+	4563	protein_coding	novel transcript	-
ENSG00000232754	0	0	0	0	5.03996	0	0	1.67999	-3.22537	0.41527	1	AL035658.1	22	41169190	41183144	-	357	antisense	novel transcript, antisense to EP300	-
ENSG00000270116	0	0	0	0	5.03996	0	0	1.67999	-3.22537	0.41527	1	AP001429.1	21	37100814	37101343	+	530	sense_intronic	novel transcript, sense intronic to TTC3	-
ENSG00000199143	1.80497	0	0.973747	3.02805	13.1039	10.1394	0.926237	8.75711	-3.20505	0.0356146	1	MIR373	19	53788705	53788773	+	69	miRNA	microRNA 373 [Source:HGNC Symbol;Acc:HGNC:31787]	-
ENSG00000222005	1.80497	0	0	4.03739	6.04795	7.09759	0.601655	5.72764	-3.19686	0.0886115	1	LINC01118	2	46698940	46822804	+	3360	sense_overlapping	long intergenic non-protein coding RNA 1118 [Source:HGNC Symbol;Acc:HGNC:49261]	-
ENSG00000248787	1.80497	0	0	3.02805	11.0879	3.04182	0.601655	5.71926	-3.19671	0.0957736	1	AC092903.2	3	125907765	125916360	-	1034	lincRNA	novel transcript	-
ENSG00000206763	2.70745	0	1.94749	10.0935	8.06393	25.3485	1.55165	14.502	-3.1932	0.00860505	1	RNU6-10P	7	92701708	92701814	-	107	snRNA	RNA, U6 small nuclear 10, pseudogene [Source:HGNC Symbol;Acc:HGNC:34254]	-
ENSG00000027075	0	6.36018	0.973747	14.1309	34.2717	16.2231	2.44464	21.5419	-3.18194	0.00289786	1	PRKCH	14	61187559	61550976	+	8833	protein_coding	protein kinase C eta [Source:HGNC Symbol;Acc:HGNC:9403]	-
ENSG00000148357	0.902483	0	0.973747	4.03739	0	13.1812	0.62541	5.73954	-3.17345	0.113459	1	HMCN2	9	130265882	130434123	+	20363	protein_coding	hemicentin 2 [Source:HGNC Symbol;Acc:HGNC:21293]	-
ENSG00000004776	2.70745	0	0	6.05609	9.07192	10.1394	0.902483	8.42247	-3.17092	0.0455312	1	HSPB6	19	35754569	35758079	-	1721	protein_coding	heat shock protein family B (small) member 6 [Source:HGNC Symbol;Acc:HGNC:26511]	-
ENSG00000124343	0.902483	0	0.973747	6.05609	2.01598	9.12547	0.62541	5.73251	-3.16803	0.0826344	1	XG	X	2752048	2816500	+	3349	protein_coding	Xg glycoprotein (Xg blood group) [Source:HGNC Symbol;Acc:HGNC:12806]	-
ENSG00000250303	3.60993	0	1.94749	2.0187	23.1838	25.3485	1.85247	16.8503	-3.15584	0.0102124	1	AP002884.1	11	112270749	112362534	+	5018	lincRNA	uncharacterized LOC283140 [Source:NCBI gene;Acc:283140]	-
ENSG00000232938	0	2.12006	0	1.00935	7.05594	10.1394	0.706686	6.06823	-3.15524	0.0975721	1	RPL23AP87	17	83226897	83240804	+	2256	transcribed_processed_pseudogene	ribosomal protein L23a pseudogene 87 [Source:HGNC Symbol;Acc:HGNC:51578]	-
ENSG00000207730	0	2.12006	0	9.08414	0	9.12547	0.706686	6.06987	-3.14981	0.12251	1	MIR200B	1	1167104	1167198	+	95	miRNA	microRNA 200b [Source:HGNC Symbol;Acc:HGNC:31579]	-
ENSG00000260773	0	3.18009	0	0	9.07192	18.2509	1.06003	9.10762	-3.14523	0.0768122	1	AC055855.1	15	66314914	66331703	-	500	antisense	novel transcript, antisense to DIS3L	-
ENSG00000258781	2.70745	0	0.973747	15.1402	4.03196	14.1952	1.22706	11.1225	-3.14185	0.0219562	1	AL589743.2	14	19228898	19229945	-	1048	unprocessed_pseudogene	CMT1A duplicated region transcript 15 like 2 (CDRT15L2) pseudogene	-
ENSG00000228413	0.902483	0	0	0	0	9.12547	0.300828	3.04182	-3.11958	0.277682	1	AC024937.1	3	196044695	196045254	+	344	processed_pseudogene	ADP-ribosylation factor-like 8B (ARL8B) pseudogene	-
ENSG00000230593	0	0	0.973747	0	0	9.12547	0.324582	3.04182	-3.11958	0.276535	1	PPIAP40	11	3892398	3892887	-	490	processed_pseudogene	peptidylprolyl isomerase A pseudogene 40 [Source:HGNC Symbol;Acc:HGNC:53664]	-
ENSG00000268938	0.902483	0	0	0	1.00799	8.11153	0.300828	3.03984	-3.11865	0.239777	1	AC005387.1	19	18531613	18532632	+	352	antisense	novel transcript, antisense to FKBP8	-
ENSG00000249140	0.902483	0	0	3.02805	0	6.08365	0.300828	3.03723	-3.1175	0.23068	1	PRDX2P3	5	179572156	179572741	+	586	processed_pseudogene	peroxiredoxin 2 pseudogene 3 [Source:HGNC Symbol;Acc:HGNC:44968]	-
ENSG00000251548	0	0	0.973747	0	3.02397	6.08365	0.324582	3.03587	-3.1169	0.229733	1	AC106760.2	5	10664495	10665113	-	619	processed_pseudogene	Intersectin-1 (ITSN1) pseudogene	-
ENSG00000259755	0	0	0.973747	4.03739	0	5.06971	0.324582	3.0357	-3.11683	0.228447	1	AC090907.2	15	101050732	101086066	-	720	antisense	novel transcript, antisense to LRRK1	-
ENSG00000225269	0.902483	0	0	1.00935	3.02397	5.06971	0.300828	3.03434	-3.11622	0.196405	1	LINC00705	10	4655427	4662419	+	1745	lincRNA	long intergenic non-protein coding RNA 705 [Source:HGNC Symbol;Acc:HGNC:27874]	-
ENSG00000106483	0	0	0.973747	5.04674	0	4.05576	0.324582	3.03417	-3.11616	0.228606	1	SFRP4	7	37905932	38025695	-	3606	protein_coding	secreted frizzled related protein 4 [Source:HGNC Symbol;Acc:HGNC:10778]	-
ENSG00000146005	0	0	0.973747	0	4.03196	5.06971	0.324582	3.03389	-3.11604	0.228635	1	PSD2	5	139795821	139844466	+	4513	protein_coding	pleckstrin and Sec7 domain containing 2 [Source:HGNC Symbol;Acc:HGNC:19092]	-
ENSG00000222489	0	1.06003	0	5.04674	1.00799	3.04182	0.353343	3.03219	-3.11529	0.194454	1	SNORA79B	14	20323179	20323326	-	148	snoRNA	small nucleolar RNA, H/ACA box 79B [Source:HGNC Symbol;Acc:HGNC:52222]	-
ENSG00000271757	0.902483	0	0	0	5.03996	4.05576	0.300828	3.03191	-3.11517	0.229935	1	AP002360.2	11	76392196	76392905	+	710	lincRNA	novel transcript	-
ENSG00000234134	0	1.06003	0	0	5.03996	4.05576	0.353343	3.03191	-3.11517	0.227532	1	AL158835.2	10	125718771	125719365	-	300	sense_intronic	novel transcript	-
ENSG00000259244	0.902483	0	0	3.02805	3.02397	3.04182	0.300828	3.03128	-3.1149	0.189097	1	AC048382.2	15	84513241	84526949	-	492	processed_transcript	novel transcript	-
ENSG00000258565	0	0	0.973747	3.02805	5.03996	1.01394	0.324582	3.02731	-3.1132	0.196096	1	BLZF2P	14	68867857	68869951	-	1130	unprocessed_pseudogene	basic leucine zipper nuclear factor 2 pseudogene [Source:HGNC Symbol;Acc:HGNC:20049]	-
ENSG00000249839	0	0	0.973747	7.06544	2.01598	0	0.324582	3.02714	-3.11309	0.233539	1	AC011330.1	15	43663654	43684339	-	3235	unprocessed_pseudogene	histidine acid phosphatase domain containing 2A (HISPPD2A) pseudogene	-
ENSG00000254631	0	0	0.973747	2.0187	6.04795	1.01394	0.324582	3.02686	-3.11301	0.19889	1	AP001372.1	11	74397549	74485742	+	681	antisense	novel transcript, antisense to PGM2L1	-
ENSG00000279019	0.902483	0	0	6.05609	3.02397	0	0.300828	3.02669	-3.11289	0.231785	1	AC009090.4	16	57140896	57144586	-	3691	TEC	TEC	-
ENSG00000231587	0	1.06003	0	5.04674	4.03196	0	0.353343	3.02624	-3.1127	0.22812	1	SNORD62B	9	131490486	131490571	+	86	snoRNA	small nucleolar RNA, C/D box 62B [Source:HGNC Symbol;Acc:HGNC:23031]	-
ENSG00000198443	0.902483	0	0	3.02805	6.04795	0	0.300828	3.02533	-3.1123	0.231928	1	KRTAP4-1	17	41184102	41185342	-	1241	protein_coding	keratin associated protein 4-1 [Source:HGNC Symbol;Acc:HGNC:18907]	-
ENSG00000253585	0	1.06003	0	2.0187	7.05594	0	0.353343	3.02488	-3.1121	0.232474	1	AP003351.1	8	94097764	94104322	-	668	lincRNA	novel transcript	-
ENSG00000284138	1.80497	0	0	5.04674	3.02397	8.11153	0.601655	5.39408	-3.11208	0.105635	1	ATP6V0CP4	1	42952202	42952641	-	440	processed_pseudogene	ATPase H+ transporting V0 subunit c pseudogene 4 [Source:HGNC Symbol;Acc:HGNC:40002]	-
ENSG00000182583	0	1.06003	0	0	9.07192	0	0.353343	3.02397	-3.11164	0.277132	1	VCX	X	7842262	7844143	+	1055	protein_coding	variable charge X-linked [Source:HGNC Symbol;Acc:HGNC:12667]	-
ENSG00000177807	0.902483	0	0.973747	7.06544	9.07192	0	0.62541	5.37912	-3.08051	0.126128	1	KCNJ10	1	159998651	160070483	-	6575	protein_coding	potassium voltage-gated channel subfamily J member 10 [Source:HGNC Symbol;Acc:HGNC:6256]	-
ENSG00000267734	3.60993	0	0	1.00935	17.1358	13.1812	1.20331	10.4421	-3.07553	0.0494442	1	AL121989.1	1	86932199	86934891	-	746	antisense	novel transcript, antisense to HS2ST1	-
ENSG00000234281	0.902483	0	1.94749	6.05609	11.0879	7.09759	0.949992	8.08053	-3.06989	0.0437588	1	LANCL1-AS1	2	210324759	210469246	+	1667	antisense	LANCL1 antisense RNA 1 [Source:HGNC Symbol;Acc:HGNC:50727]	-
ENSG00000240053	2.70745	2.12006	0	20.187	9.07192	11.1534	1.60917	13.4707	-3.06009	0.0119408	1	LY6G5B	6	31670167	31673776	+	3031	protein_coding	lymphocyte antigen 6 family member G5B [Source:HGNC Symbol;Acc:HGNC:13931]	-
ENSG00000198106	2.70745	0	0	2.0187	15.1199	6.08365	0.902483	7.74074	-3.05435	0.0719533	1	SNX29P2	16	29291220	29372110	+	4818	processed_transcript	sorting nexin 29 pseudogene 2 [Source:NCBI gene;Acc:440352]	-
ENSG00000197614	0	0	3.89499	0	29.2317	3.04182	1.29833	10.7579	-3.04994	0.309627	1	MFAP5	12	8637346	8662888	-	3876	protein_coding	microfibril associated protein 5 [Source:HGNC Symbol;Acc:HGNC:29673]	-
ENSG00000165837	0	0	2.92124	5.04674	15.1199	4.05576	0.973747	8.07412	-3.04981	0.063173	1	ERICH6B	13	45534522	45615739	-	2940	protein_coding	glutamate rich 6B [Source:HGNC Symbol;Acc:HGNC:26523]	-
ENSG00000232682	0	0	1.94749	10.0935	6.04795	0	0.649164	5.38048	-3.0493	0.150145	1	AL592430.1	10	60050668	60060743	+	1608	antisense	novel transcript, antisense to ANK3	-
ENSG00000176723	1.80497	0	0	6.05609	1.00799	8.11153	0.601655	5.05854	-3.02282	0.132996	1	ZNF843	16	31432593	31443160	-	4564	protein_coding	zinc finger protein 843 [Source:HGNC Symbol;Acc:HGNC:28710]	-
ENSG00000272627	1.80497	0	0	9.08414	1.00799	5.06971	0.601655	5.05394	-3.02182	0.134093	1	AC016542.1	10	72766560	72767052	+	493	sense_intronic	novel transcript, sense intronic with MCU	-
ENSG00000283154	1.80497	0	0	3.02805	4.03196	8.11153	0.601655	5.05718	-3.02053	0.123745	1	IQCJ-SCHIP1	3	158962235	159897366	+	4409	protein_coding	IQCJ-SCHIP1 readthrough [Source:HGNC Symbol;Acc:HGNC:38842]	-
ENSG00000143520	6.31738	0	0	23.215	18.1438	11.1534	2.10579	17.5041	-3.01389	0.0113551	1	FLG2	1	152348735	152360006	-	9124	protein_coding	filaggrin family member 2 [Source:HGNC Symbol;Acc:HGNC:33276]	-
ENSG00000266283	0	0	3.89499	8.07479	7.05594	16.2231	1.29833	10.4513	-3.00685	0.0383342	1	AC091588.3	18	22200619	22205229	-	770	antisense	novel transcript, antisense to GATA6	-
ENSG00000205740	2.70745	0	0	14.1309	0	8.11153	0.902483	7.41414	-2.99899	0.110551	1	AL359878.1	10	971146	988341	-	4964	processed_transcript	novel transcript, antisense to GTPBP4	-
ENSG00000134007	0.902483	0	0.973747	2.0187	0	13.1812	0.62541	5.06664	-2.99505	0.152835	1	ADAM20	14	70522358	70535015	-	2795	protein_coding	ADAM metallopeptidase domain 20 [Source:HGNC Symbol;Acc:HGNC:199]	-
ENSG00000270060	2.70745	0	0	18.1683	3.02397	1.01394	0.902483	7.40206	-2.99379	0.0955691	1	AC090589.3	11	47168281	47169563	-	574	sense_intronic	novel transcript	-
ENSG00000273188	2.70745	0	0	17.1589	4.03196	1.01394	0.902483	7.40161	-2.99308	0.0925957	1	AL022328.3	22	50191724	50192402	-	679	antisense	novel transcript, antisense to TRABD	-
ENSG00000196747	0.902483	2.12006	0.973747	2.0187	16.1279	13.1812	1.3321	10.4426	-2.98669	0.0292838	1	HIST1H2AI	6	27808199	27808701	+	503	protein_coding	histone cluster 1 H2A family member i [Source:HGNC Symbol;Acc:HGNC:4725]	-
ENSG00000260060	2.70745	3.18009	0	6.05609	25.1998	15.2091	1.96251	15.4883	-2.98532	0.0106307	1	AC009088.1	16	31196131	31196963	+	833	antisense	novel transcript, antisense to PYCARD	-
ENSG00000167104	0	3.18009	0	2.0187	7.05594	15.2091	1.06003	8.09458	-2.98038	0.0730719	1	BPIFB6	20	33031648	33044047	+	1676	protein_coding	BPI fold containing family B member 6 [Source:HGNC Symbol;Acc:HGNC:16504]	-
ENSG00000183709	0	2.12006	0	6.05609	9.07192	1.01394	0.706686	5.38065	-2.97963	0.128856	1	IFNL2	19	39268514	39270092	+	737	protein_coding	interferon lambda 2 [Source:HGNC Symbol;Acc:HGNC:18364]	-
ENSG00000169432	4.51241	1.06003	5.84248	40.3739	35.2797	14.1952	3.80497	29.9496	-2.96184	0.000426578	0.0125318	SCN9A	2	166195185	166376001	-	13741	protein_coding	sodium voltage-gated channel alpha subunit 9 [Source:HGNC Symbol;Acc:HGNC:10597]	-
ENSG00000251359	0	0	1.94749	5.04674	0	10.1394	0.649164	5.06205	-2.96095	0.169972	1	WWC2-AS2	4	183097017	183099199	-	2183	lincRNA	WWC2 antisense RNA 2 [Source:HGNC Symbol;Acc:HGNC:26390]	-
ENSG00000279035	2.70745	1.06003	0.973747	6.05609	24.1918	7.09759	1.58041	12.4485	-2.96054	0.0178871	1	AC022211.4	17	75130883	75133043	+	2161	TEC	TEC	-
ENSG00000238031	0.902483	0	0	0	0	8.11153	0.300828	2.70384	-2.94964	0.321247	1	AC090505.2	3	194827890	194832592	+	464	lincRNA	novel transcript	-
ENSG00000258659	0	0	0.973747	0	0	8.11153	0.324582	2.70384	-2.94964	0.319932	1	TRIM34	11	5619764	5644398	+	2690	protein_coding	tripartite motif containing 34 [Source:HGNC Symbol;Acc:HGNC:10063]	-
ENSG00000226965	0	1.06003	0	0	0	8.11153	0.353343	2.70384	-2.94964	0.318357	1	AC092167.1	7	110432239	110534754	-	495	lincRNA	uncharacterized LOC105375451 [Source:NCBI gene;Acc:105375451]	-
ENSG00000132026	0.902483	0	0	1.00935	0	7.09759	0.300828	2.70231	-2.94882	0.281895	1	RTBDN	19	12825478	12835428	-	2675	protein_coding	retbindin [Source:HGNC Symbol;Acc:HGNC:30310]	-
ENSG00000235169	0	0	0.973747	1.00935	1.00799	6.08365	0.324582	2.70033	-2.9478	0.244461	1	SMIM1	1	3772761	3775982	+	981	protein_coding	small integral membrane protein 1 (Vel blood group) [Source:HGNC Symbol;Acc:HGNC:44204]	-
ENSG00000073067	0	1.06003	0	1.00935	2.01598	5.06971	0.353343	2.69835	-2.94684	0.23697	1	CYP2W1	7	983199	989640	+	2773	protein_coding	cytochrome P450 family 2 subfamily W member 1 [Source:HGNC Symbol;Acc:HGNC:20243]	-
ENSG00000277501	0.902483	0	0	6.05609	0	2.02788	0.300828	2.69466	-2.94507	0.27667	1	AC243571.2	17	37642947	37684252	+	1095	antisense	novel transcript, antisense DDX52	-
ENSG00000182224	0	1.06003	0	0	5.03996	3.04182	0.353343	2.69393	-2.94471	0.271323	1	CYB5D1	17	7857746	7862282	+	3980	protein_coding	cytochrome b5 domain containing 1 [Source:HGNC Symbol;Acc:HGNC:26516]	-
ENSG00000178631	0	0	0.973747	0	5.03996	3.04182	0.324582	2.69393	-2.94471	0.27285	1	ACTG1P1	3	139493809	139494937	+	1129	processed_pseudogene	actin gamma 1 pseudogene 1 [Source:HGNC Symbol;Acc:HGNC:146]	-
ENSG00000269984	0	1.06003	0	7.06544	0	1.01394	0.353343	2.69313	-2.94431	0.280313	1	AC078795.1	3	169777192	169780334	-	3143	antisense	novel transcript, antisense to MYNN	-
ENSG00000238084	0	0	0.973747	4.03739	3.02397	1.01394	0.324582	2.69177	-2.94368	0.236871	1	AL031284.1	1	25398721	25399198	+	478	processed_pseudogene	succinate dehydrogenase complex, subunit D, integral membrane protein (SDHD) pseudogene	-
ENSG00000158764	0.902483	0	0	8.07479	0	0	0.300828	2.6916	-2.94353	0.322861	1	ITLN2	1	160945025	160954799	-	1636	protein_coding	intelectin 2 [Source:HGNC Symbol;Acc:HGNC:20599]	-
ENSG00000270392	0.902483	0	0	7.06544	1.00799	0	0.300828	2.69114	-2.94334	0.283307	1	PFN1P2	1	120432204	120434052	-	1849	transcribed_processed_pseudogene	profilin 1 pseudogene 2 [Source:HGNC Symbol;Acc:HGNC:24298]	-
ENSG00000174429	0.902483	0	0	6.05609	2.01598	0	0.300828	2.69069	-2.94312	0.277173	1	ABRA	8	106759483	106770245	-	2755	protein_coding	actin binding Rho activating protein [Source:HGNC Symbol;Acc:HGNC:30655]	-
ENSG00000236512	0	1.06003	0	5.04674	3.02397	0	0.353343	2.69024	-2.9429	0.271786	1	AL390026.1	6	7620422	7620878	+	457	processed_pseudogene	ribosomal protein L29 (RPL29) pseudogene	-
ENSG00000284377	0	1.06003	0	5.04674	3.02397	0	0.353343	2.69024	-2.9429	0.271786	1	AL589669.1	X	147181064	147271894	+	1506	lincRNA	periphilin-1-like [Source:NCBI gene;Acc:105373347]	-
ENSG00000204428	0	0	0.973747	4.03739	4.03196	0	0.324582	2.68979	-2.94268	0.272646	1	LY6G5C	6	31676684	31684040	-	2621	protein_coding	lymphocyte antigen 6 family member G5C [Source:HGNC Symbol;Acc:HGNC:13932]	-
ENSG00000235499	0	1.06003	0	3.02805	5.03996	0	0.353343	2.68933	-2.94246	0.2719	1	AC073046.1	2	73985132	73986343	+	390	lincRNA	novel transcript (LOC100132318)	-
ENSG00000108830	0.902483	0	0	3.02805	5.03996	0	0.300828	2.68933	-2.94246	0.274709	1	RND2	17	43025241	43032036	+	4353	protein_coding	Rho family GTPase 2 [Source:HGNC Symbol;Acc:HGNC:18315]	-
ENSG00000263627	0.902483	0	0	3.02805	5.03996	0	0.300828	2.68933	-2.94246	0.274709	1	PPP4R1-AS1	18	9615264	9619363	+	379	lincRNA	PPP4R1 antisense RNA 1 [Source:HGNC Symbol;Acc:HGNC:51112]	-
ENSG00000123569	2.70745	1.06003	0	4.03739	5.03996	20.2788	1.25583	9.78539	-2.94186	0.0427519	1	H2BFWT	X	104011147	104013687	-	894	protein_coding	H2B histone family member W, testis specific [Source:HGNC Symbol;Acc:HGNC:27252]	-
ENSG00000205755	3.60993	0	0	10.0935	1.00799	17.237	1.20331	9.44616	-2.93241	0.0680117	1	CRLF2	X	1187549	1212750	-	2010	protein_coding	cytokine receptor like factor 2 [Source:HGNC Symbol;Acc:HGNC:14281]	-
ENSG00000161267	1.80497	0	0	5.04674	0	9.12547	0.601655	4.72407	-2.93067	0.183992	1	BDH1	3	197509783	197573323	-	9114	protein_coding	3-hydroxybutyrate dehydrogenase 1 [Source:HGNC Symbol;Acc:HGNC:1027]	-
ENSG00000234832	2.70745	0	0	11.1028	10.0799	0	0.902483	7.06092	-2.92935	0.122578	1	AL096677.1	20	23346941	23351486	-	814	antisense	novel transcript	-
ENSG00000206977	1.80497	0	0	0	7.05594	7.09759	0.601655	4.71784	-2.92873	0.183141	1	RF00393	6	41832854	41832993	+	140	snoRNA		-
ENSG00000268603	1.80497	0	0	2.0187	12.0959	0	0.601655	4.70486	-2.92658	0.193432	1	AC053503.5	2	219497611	219498246	-	636	antisense	novel transcript, antisense to SPEG	-
ENSG00000249352	1.80497	0	0	2.0187	12.0959	0	0.601655	4.70486	-2.92658	0.193432	1	LINC02198	5	68970692	69030165	-	1196	lincRNA	long intergenic non-protein coding RNA 2198 [Source:HGNC Symbol;Acc:HGNC:53064]	-
ENSG00000214851	1.80497	0	0	2.0187	12.0959	0	0.601655	4.70486	-2.92658	0.193432	1	LINC00612	12	9055586	9065070	-	2213	processed_transcript	long intergenic non-protein coding RNA 612 [Source:HGNC Symbol;Acc:HGNC:28621]	-
ENSG00000227638	1.80497	0	0	9.08414	5.03996	0	0.601655	4.70803	-2.92619	0.184984	1	HNRNPA1P14	9	88410529	88411463	-	935	processed_pseudogene	heterogeneous nuclear ribonucleoprotein A1 pseudogene 14 [Source:HGNC Symbol;Acc:HGNC:39132]	-
ENSG00000227492	1.80497	0	0	6.05609	8.06393	0	0.601655	4.70667	-2.92565	0.184101	1	AL138921.1	10	100229667	100234000	+	846	antisense	novel transcript	-
ENSG00000226145	1.80497	10.6003	0	21.1963	11.0879	59.8225	4.13509	30.7023	-2.91784	0.00311249	0.0540366	KRT16P6	17	16817983	16822579	-	1906	transcribed_unprocessed_pseudogene	keratin 16 pseudogene 6 [Source:HGNC Symbol;Acc:HGNC:50719]	-
ENSG00000205231	0	0	0	0	0	4.05576	0	1.35192	-2.91139	0.463637	1	TTLL10-AS1	1	1173056	1179555	-	3532	antisense	TTLL10 antisense RNA 1 [Source:HGNC Symbol;Acc:HGNC:41159]	-
ENSG00000274481	0	0	0	0	0	4.05576	0	1.35192	-2.91139	0.463637	1	AL691432.3	1	1583510	1583909	-	400	processed_pseudogene	sulfiredoxin 1 (SRXN1) pseudogene	-
ENSG00000264101	0	0	0	0	0	4.05576	0	1.35192	-2.91139	0.463637	1	MIR4689	1	5862672	5862741	-	70	miRNA	microRNA 4689 [Source:HGNC Symbol;Acc:HGNC:41895]	-
ENSG00000233478	0	0	0	0	0	4.05576	0	1.35192	-2.91139	0.463637	1	AL031280.1	1	25644544	25659111	-	2224	antisense	novel transcript	-
ENSG00000223390	0	0	0	0	0	4.05576	0	1.35192	-2.91139	0.463637	1	AL445685.1	1	52033391	52044279	+	762	antisense	novel transcript	-
ENSG00000203757	0	0	0	0	0	4.05576	0	1.35192	-2.91139	0.463637	1	OR6K3	1	158716327	158720720	-	1875	protein_coding	olfactory receptor family 6 subfamily K member 3 [Source:HGNC Symbol;Acc:HGNC:15030]	-
ENSG00000234523	0	0	0	0	0	4.05576	0	1.35192	-2.91139	0.463637	1	NDUFB1P2	1	222945725	222945900	+	176	processed_pseudogene	NADH:ubiquinone oxidoreductase subunit B1 pseudogene 2 [Source:HGNC Symbol;Acc:HGNC:37815]	-
ENSG00000234943	0	0	0	0	0	4.05576	0	1.35192	-2.91139	0.463637	1	AC092839.2	2	54545368	54546677	-	377	antisense	novel transcript	-
ENSG00000271889	0	0	0	0	0	4.05576	0	1.35192	-2.91139	0.463637	1	AC016747.2	2	61151433	61162105	-	884	lincRNA	novel transcript	-
ENSG00000234255	0	0	0	0	0	4.05576	0	1.35192	-2.91139	0.463637	1	AC012370.2	2	65439888	65456571	-	2522	lincRNA	uncharacterized LOC105374780 [Source:NCBI gene;Acc:105374780]	-
ENSG00000223642	0	0	0	0	0	4.05576	0	1.35192	-2.91139	0.463637	1	AC008277.1	2	159386367	159404636	+	1512	antisense	novel transcript, antisense to BAZ2B	-
ENSG00000163093	0	0	0	0	0	4.05576	0	1.35192	-2.91139	0.463637	1	BBS5	2	169479178	169506655	+	4556	protein_coding	Bardet-Biedl syndrome 5 [Source:HGNC Symbol;Acc:HGNC:970]	-
ENSG00000284622	0	0	0	0	0	4.05576	0	1.35192	-2.91139	0.463637	1	SCYGR10	2	227608784	227609101	+	318	polymorphic_pseudogene	small cysteine and glycine repeat containing 10 (gene/pseudogene) [Source:HGNC Symbol;Acc:HGNC:34221]	-
ENSG00000232328	0	0	0	0	0	4.05576	0	1.35192	-2.91139	0.463637	1	AC084030.1	2	236733382	236754363	+	1408	lincRNA	novel transcript	-
ENSG00000264279	0	0	0	0	0	4.05576	0	1.35192	-2.91139	0.463637	1	MIR4786	2	239943015	239943094	-	80	miRNA	microRNA 4786 [Source:HGNC Symbol;Acc:HGNC:41751]	-
ENSG00000273455	0	0	0	0	0	4.05576	0	1.35192	-2.91139	0.463637	1	AC072039.2	3	136087475	136087913	-	439	antisense	novel transcript, antisense to PPP2R3A	-
ENSG00000221962	0	0	0	0	0	4.05576	0	1.35192	-2.91139	0.463637	1	TMEM14EP	3	152339695	152340990	-	1296	transcribed_processed_pseudogene	transmembrane protein 14E, pseudogene [Source:HGNC Symbol;Acc:HGNC:34386]	-
ENSG00000114790	0	0	0	0	0	4.05576	0	1.35192	-2.91139	0.463637	1	ARHGEF26	3	154121003	154257827	+	5489	protein_coding	Rho guanine nucleotide exchange factor 26 [Source:HGNC Symbol;Acc:HGNC:24490]	-
ENSG00000200882	0	0	0	0	0	4.05576	0	1.35192	-2.91139	0.463637	1	RNU6-681P	3	177126017	177126120	-	104	snRNA	RNA, U6 small nuclear 681, pseudogene [Source:HGNC Symbol;Acc:HGNC:47644]	-
ENSG00000273238	0	0	0	0	0	4.05576	0	1.35192	-2.91139	0.463637	1	TMEM271	4	573880	576300	-	2421	protein_coding	transmembrane protein 271 [Source:NCBI gene;Acc:112441426]	-
ENSG00000249924	0	0	0	0	0	4.05576	0	1.35192	-2.91139	0.463637	1	AC097467.1	4	155286162	155287136	-	370	lincRNA	novel transcript	-
ENSG00000174473	0	0	0	0	0	4.05576	0	1.35192	-2.91139	0.463637	1	GALNTL6	4	171812254	173041559	+	9242	protein_coding	polypeptide N-acetylgalactosaminyltransferase like 6 [Source:HGNC Symbol;Acc:HGNC:33844]	-
ENSG00000249562	0	0	0	0	0	4.05576	0	1.35192	-2.91139	0.463637	1	AC091885.1	5	24578294	24578561	-	268	processed_pseudogene	FERM domain containing 7 (FRMD7) pseudogene	-
ENSG00000242683	0	0	0	0	0	4.05576	0	1.35192	-2.91139	0.463637	1	RPL12P21	5	139035148	139035987	-	518	processed_pseudogene	ribosomal protein L12 pseudogene 21 [Source:HGNC Symbol;Acc:HGNC:36845]	-
ENSG00000241187	0	0	0	0	0	4.05576	0	1.35192	-2.91139	0.463637	1	AC008379.1	5	154729231	154729694	+	464	processed_pseudogene	ribosomal protein L21 (RPL21) pseudogene	-
ENSG00000236475	0	0	0	0	0	4.05576	0	1.35192	-2.91139	0.463637	1	TRIM26BP	6	30238301	30242279	+	753	unprocessed_pseudogene	tripartite motif containing 26B, pseudogene [Source:HGNC Symbol;Acc:HGNC:31338]	-
ENSG00000216835	0	0	0	0	0	4.05576	0	1.35192	-2.91139	0.463637	1	RBMXP1	6	48213604	48214794	-	1191	processed_pseudogene	RBMX pseudogene 1 [Source:HGNC Symbol;Acc:HGNC:9911]	-
ENSG00000170927	0	0	0	0	0	4.05576	0	1.35192	-2.91139	0.463637	1	PKHD1	6	51615300	52087625	-	17454	protein_coding	PKHD1, fibrocystin/polyductin [Source:HGNC Symbol;Acc:HGNC:9016]	-
ENSG00000200091	0	0	0	0	0	4.05576	0	1.35192	-2.91139	0.463637	1	RN7SKP163	6	75654970	75655299	-	330	misc_RNA	RNA, 7SK small nuclear pseudogene 163 [Source:HGNC Symbol;Acc:HGNC:45887]	-
ENSG00000270987	0	0	0	0	0	4.05576	0	1.35192	-2.91139	0.463637	1	AL133338.2	6	100889603	100890338	+	736	processed_pseudogene	mitogen-activated protein kinase 1 interacting protein 1-like (MAPK1IP1L) pseudogene	-
ENSG00000215878	0	0	0	0	0	4.05576	0	1.35192	-2.91139	0.463637	1	MARCKSL1P2	6	138402585	138403560	-	976	processed_pseudogene	MARCKS like 1 pseudogene 2 [Source:HGNC Symbol;Acc:HGNC:45240]	-
ENSG00000220494	0	0	0	0	0	4.05576	0	1.35192	-2.91139	0.463637	1	YAP1P1	6	147406889	147408281	+	1393	processed_pseudogene	Yes associated protein 1 pseudogene 1 [Source:HGNC Symbol;Acc:HGNC:38016]	-
ENSG00000237972	0	0	0	0	0	4.05576	0	1.35192	-2.91139	0.463637	1	TUBG1P	7	43918697	43920054	+	1358	processed_pseudogene	tubulin gamma 1 pseudogene [Source:HGNC Symbol;Acc:HGNC:12418]	-
ENSG00000272072	0	0	0	0	0	4.05576	0	1.35192	-2.91139	0.463637	1	AC004492.1	7	107192559	107193300	-	742	antisense	novel transcript, antisense to HBP1	-
ENSG00000008311	0	0	0	0	0	4.05576	0	1.35192	-2.91139	0.463637	1	AASS	7	122075647	122144280	-	4591	protein_coding	aminoadipate-semialdehyde synthase [Source:HGNC Symbol;Acc:HGNC:17366]	-
ENSG00000207367	0	0	0	0	0	4.05576	0	1.35192	-2.91139	0.463637	1	RNU6-29P	X	48776965	48777071	-	107	snRNA	RNA, U6 small nuclear 29, pseudogene [Source:HGNC Symbol;Acc:HGNC:34273]	-
ENSG00000130821	0	0	0	0	0	4.05576	0	1.35192	-2.91139	0.463637	1	SLC6A8	X	153688099	153696593	+	5498	protein_coding	solute carrier family 6 member 8 [Source:HGNC Symbol;Acc:HGNC:11055]	-
ENSG00000254067	0	0	0	0	0	4.05576	0	1.35192	-2.91139	0.463637	1	AC123767.1	8	39522976	39580134	+	2023	transcribed_unitary_pseudogene	ADAM metallopeptidase domain 2 (ADAM2) pseudogene	-
ENSG00000254337	0	0	0	0	0	4.05576	0	1.35192	-2.91139	0.463637	1	AC083967.1	8	68848742	68852763	-	515	lincRNA	novel transcript	-
ENSG00000079102	0	0	0	0	0	4.05576	0	1.35192	-2.91139	0.463637	1	RUNX1T1	8	91954967	92103286	-	13535	protein_coding	RUNX1 translocation partner 1 [Source:HGNC Symbol;Acc:HGNC:1535]	-
ENSG00000207574	0	0	0	0	0	4.05576	0	1.35192	-2.91139	0.463637	1	MIR661	8	143945191	143945279	-	89	miRNA	microRNA 661 [Source:HGNC Symbol;Acc:HGNC:32917]	-
ENSG00000237009	0	0	0	0	0	4.05576	0	1.35192	-2.91139	0.463637	1	GLIS3-AS1	9	3898642	3901248	+	734	antisense	GLIS3 antisense RNA 1 [Source:HGNC Symbol;Acc:HGNC:28260]	-
ENSG00000234323	0	0	0	0	0	4.05576	0	1.35192	-2.91139	0.463637	1	LINC01505	9	105993310	106740875	+	10944	lincRNA	long intergenic non-protein coding RNA 1505 [Source:HGNC Symbol;Acc:HGNC:51186]	-
ENSG00000204055	0	0	0	0	0	4.05576	0	1.35192	-2.91139	0.463637	1	AL158151.1	9	129176771	129210548	+	2288	antisense	novel transcript	-
ENSG00000125492	0	0	0	0	0	4.05576	0	1.35192	-2.91139	0.463637	1	BARHL1	9	132582185	132590266	+	2341	protein_coding	BarH like homeobox 1 [Source:HGNC Symbol;Acc:HGNC:953]	Homeobox
ENSG00000183378	0	0	0	0	0	4.05576	0	1.35192	-2.91139	0.463637	1	OVCH2	11	7689438	7706421	-	2088	protein_coding	ovochymase 2 (gene/pseudogene) [Source:HGNC Symbol;Acc:HGNC:29970]	-
ENSG00000170959	0	0	0	0	0	4.05576	0	1.35192	-2.91139	0.463637	1	DCDC1	11	30830369	31369810	-	13160	protein_coding	doublecortin domain containing 1 [Source:HGNC Symbol;Acc:HGNC:20625]	-
ENSG00000241233	0	0	0	0	0	4.05576	0	1.35192	-2.91139	0.463637	1	KRTAP5-8	11	71538025	71539207	+	1183	protein_coding	keratin associated protein 5-8 [Source:HGNC Symbol;Acc:HGNC:23603]	-
ENSG00000200152	0	0	0	0	0	4.05576	0	1.35192	-2.91139	0.463637	1	RNU6-216P	11	74968189	74968292	-	104	snRNA	RNA, U6 small nuclear 216, pseudogene [Source:HGNC Symbol;Acc:HGNC:47179]	-
ENSG00000254471	0	0	0	0	0	4.05576	0	1.35192	-2.91139	0.463637	1	AP001284.1	11	79987513	79989630	+	2118	processed_pseudogene	origin recognition complex, subunit 3-like (yeast) (ORC3L) pseudogene	-
ENSG00000257012	0	0	0	0	0	4.05576	0	1.35192	-2.91139	0.463637	1	AP002383.4	11	95040411	95041571	+	1161	unprocessed_pseudogene	lysine (K)-specific demethylase 4D (KDM4D) pseudogene	-
ENSG00000235623	0	0	0	0	0	4.05576	0	1.35192	-2.91139	0.463637	1	OR7E110P	10	14986942	14987515	-	574	unprocessed_pseudogene	olfactory receptor family 7 subfamily E member 110 pseudogene [Source:HGNC Symbol;Acc:HGNC:15126]	-
ENSG00000213260	0	0	0	0	0	4.05576	0	1.35192	-2.91139	0.463637	1	YWHAZP5	10	105686322	105687051	+	730	processed_pseudogene	tyrosine 3-monooxygenase/tryptophan 5-monooxygenase activation protein zeta pseudogene 5 [Source:HGNC Symbol;Acc:HGNC:30564]	-
ENSG00000278351	0	0	0	0	0	4.05576	0	1.35192	-2.91139	0.463637	1	AC009248.2	12	45256473	45256726	+	254	sense_intronic	novel transcript, sense intronic to ANO6	-
ENSG00000284730	0	0	0	0	0	4.05576	0	1.35192	-2.91139	0.463637	1	AC068987.5	12	51813940	51814926	-	987	protein_coding	Uncharacterized protein C12orf81 [Source:UniProtKB/Swiss-Prot;Acc:P0DPE3]	-
ENSG00000280097	0	0	0	0	0	4.05576	0	1.35192	-2.91139	0.463637	1	AC073592.8	12	124593181	124593691	-	511	TEC	novel transcript	-
ENSG00000233524	0	0	0	0	0	4.05576	0	1.35192	-2.91139	0.463637	1	RANP8	13	20747035	20748057	-	713	processed_pseudogene	RAN, member RAS oncogene family pseudogene 8 [Source:HGNC Symbol;Acc:HGNC:39863]	-
ENSG00000277228	0	0	0	0	0	4.05576	0	1.35192	-2.91139	0.463637	1	AL138686.1	13	46474246	46493268	+	315	lincRNA	novel transcript	-
ENSG00000236242	0	0	0	0	0	4.05576	0	1.35192	-2.91139	0.463637	1	MYO16-AS1	13	109163902	109201483	-	580	antisense	MYO16 antisense RNA 1 [Source:HGNC Symbol;Acc:HGNC:39913]	-
ENSG00000211782	0	0	0	0	0	4.05576	0	1.35192	-2.91139	0.463637	1	TRAV8-1	14	21797287	21797886	+	473	TR_V_gene	T cell receptor alpha variable 8-1 [Source:HGNC Symbol;Acc:HGNC:12146]	-
ENSG00000243103	0	0	0	0	0	4.05576	0	1.35192	-2.91139	0.463637	1	RN7SL452P	14	50637691	50637981	-	291	misc_RNA	RNA, 7SL, cytoplasmic 452, pseudogene [Source:HGNC Symbol;Acc:HGNC:46468]	-
ENSG00000179008	0	0	0	0	0	4.05576	0	1.35192	-2.91139	0.463637	1	C14orf39	14	60396469	60515543	-	3464	protein_coding	chromosome 14 open reading frame 39 [Source:HGNC Symbol;Acc:HGNC:19849]	-
ENSG00000258736	0	0	0	0	0	4.05576	0	1.35192	-2.91139	0.463637	1	AL583722.3	14	104653548	104655787	-	723	lincRNA	novel transcript	-
ENSG00000211895	0	0	0	0	0	4.05576	0	1.35192	-2.91139	0.463637	1	IGHA1	14	105703995	105708665	-	1422	IG_C_gene	immunoglobulin heavy constant alpha 1 [Source:HGNC Symbol;Acc:HGNC:5478]	-
ENSG00000252171	0	0	0	0	0	4.05576	0	1.35192	-2.91139	0.463637	1	RF00019	15	45047103	45047215	-	113	misc_RNA		-
ENSG00000259378	0	0	0	0	0	4.05576	0	1.35192	-2.91139	0.463637	1	DCAF13P3	15	50944663	50945996	+	1334	processed_pseudogene	DDB1 and CUL4 associated factor 13 pseudogene 3 [Source:HGNC Symbol;Acc:HGNC:43868]	-
ENSG00000259709	0	0	0	0	0	4.05576	0	1.35192	-2.91139	0.463637	1	AC023906.4	15	52124561	52140246	+	1538	antisense	novel transcript, antisense to GNB5	-
ENSG00000261303	0	0	0	0	0	4.05576	0	1.35192	-2.91139	0.463637	1	AC022748.2	15	78660644	78736684	+	2668	transcribed_unprocessed_pseudogene	Golgin subfamily A pseudogene	-
ENSG00000273585	0	0	0	0	0	4.05576	0	1.35192	-2.91139	0.463637	1	LINC02348	15	101613676	101614339	-	489	lincRNA	long intergenic non-protein coding RNA 2348 [Source:HGNC Symbol;Acc:HGNC:53270]	-
ENSG00000202476	0	0	0	0	0	4.05576	0	1.35192	-2.91139	0.463637	1	RF00019	16	30453997	30454097	-	101	misc_RNA		-
ENSG00000260746	0	0	0	0	0	4.05576	0	1.35192	-2.91139	0.463637	1	KIF18BP1	16	35636687	35645180	-	2264	unprocessed_pseudogene	kinesin family member 18B pseudogene 1 [Source:HGNC Symbol;Acc:HGNC:51808]	-
ENSG00000280136	0	0	0	0	0	4.05576	0	1.35192	-2.91139	0.463637	1	AC240565.1	17	88641	118578	-	1373	lincRNA	uncharacterized LOC101929823 [Source:NCBI gene;Acc:101929823]	-
ENSG00000171916	0	0	0	0	0	4.05576	0	1.35192	-2.91139	0.463637	1	LGALS9C	17	18476737	18494945	+	4754	protein_coding	galectin 9C [Source:HGNC Symbol;Acc:HGNC:33874]	-
ENSG00000170298	0	0	0	0	0	4.05576	0	1.35192	-2.91139	0.463637	1	LGALS9B	17	20449395	20467539	-	2670	protein_coding	galectin 9B [Source:HGNC Symbol;Acc:HGNC:24842]	-
ENSG00000278546	0	0	0	0	0	4.05576	0	1.35192	-2.91139	0.463637	1	AC003101.2	17	31560132	31560573	+	442	lincRNA	novel transcript	-
ENSG00000263717	0	0	0	0	0	4.05576	0	1.35192	-2.91139	0.463637	1	AC079336.1	17	32512869	32519350	-	420	sense_intronic	novel transcript, sense intronic MYO1D	-
ENSG00000277399	0	0	0	0	0	4.05576	0	1.35192	-2.91139	0.463637	1	GPR179	17	38325530	38343847	-	8182	protein_coding	G protein-coupled receptor 179 [Source:HGNC Symbol;Acc:HGNC:31371]	-
ENSG00000141744	0	0	0	0	0	4.05576	0	1.35192	-2.91139	0.463637	1	PNMT	17	39667981	39670475	+	1457	protein_coding	phenylethanolamine N-methyltransferase [Source:HGNC Symbol;Acc:HGNC:9160]	-
ENSG00000275025	0	0	0	0	0	4.05576	0	1.35192	-2.91139	0.463637	1	AC002401.3	17	50098460	50098899	-	440	antisense	novel transcript, antisense to PDK2	-
ENSG00000201239	0	0	0	0	0	4.05576	0	1.35192	-2.91139	0.463637	1	RF00019	17	82417226	82417321	+	96	misc_RNA		-
ENSG00000264080	0	0	0	0	0	4.05576	0	1.35192	-2.91139	0.463637	1	AP005057.1	18	1780329	1782064	+	574	lincRNA	novel transcript	-
ENSG00000127530	0	0	0	0	0	4.05576	0	1.35192	-2.91139	0.463637	1	OR7C1	19	14789260	14835376	-	11931	protein_coding	olfactory receptor family 7 subfamily C member 1 [Source:HGNC Symbol;Acc:HGNC:8373]	-
ENSG00000275540	0	0	0	0	0	4.05576	0	1.35192	-2.91139	0.463637	1	AC011477.7	19	19740884	19750127	+	1440	unprocessed_pseudogene	ubiquitin specific peptidase 6 (Tre-2 oncogene) (USP6) pseudogene	-
ENSG00000267024	0	0	0	0	0	4.05576	0	1.35192	-2.91139	0.463637	1	AC008747.1	19	34426112	34428273	-	442	antisense	novel transcript, antisense to PDCD2	-
ENSG00000227392	0	0	0	0	0	4.05576	0	1.35192	-2.91139	0.463637	1	HPN-AS1	19	35059059	35106304	-	1124	antisense	HPN antisense RNA 1 [Source:HGNC Symbol;Acc:HGNC:47041]	-
ENSG00000185792	0	0	0	0	0	4.05576	0	1.35192	-2.91139	0.463637	1	NLRP9	19	55708432	55738402	-	3599	protein_coding	NLR family pyrin domain containing 9 [Source:HGNC Symbol;Acc:HGNC:22941]	-
ENSG00000211649	0	0	0	0	0	4.05576	0	1.35192	-2.91139	0.463637	1	IGLV7-46	22	22369614	22370087	+	385	IG_V_gene	immunoglobulin lambda variable 7-46 (gene/pseudogene) [Source:HGNC Symbol;Acc:HGNC:5930]	-
ENSG00000099958	0	0	0	0	0	4.05576	0	1.35192	-2.91139	0.463637	1	DERL3	22	23834503	23839128	-	3796	protein_coding	derlin 3 [Source:HGNC Symbol;Acc:HGNC:14236]	-
ENSG00000226954	0	0	0	0	0	4.05576	0	1.35192	-2.91139	0.463637	1	AL023802.1	22	49718053	49724506	-	3775	lincRNA	novel transcript	-
ENSG00000236327	0	0	0	1.00935	0	3.04182	0	1.35039	-2.90987	0.457579	1	AL831737.1	1	153890595	153890865	+	271	processed_pseudogene	ribosomal protein L30 (RPL30) pseudogene	-
ENSG00000162888	0	0	0	1.00935	0	3.04182	0	1.35039	-2.90987	0.457579	1	C1orf147	1	206491116	206497728	-	2096	antisense	chromosome 1 open reading frame 147 [Source:HGNC Symbol;Acc:HGNC:32061]	-
ENSG00000259080	0	0	0	1.00935	0	3.04182	0	1.35039	-2.90987	0.457579	1	AC074091.1	2	27583046	27635174	+	1741	processed_transcript	novel transcript	-
ENSG00000163645	0	0	0	1.00935	0	3.04182	0	1.35039	-2.90987	0.457579	1	ERICH6	3	150659885	150703971	-	2075	protein_coding	glutamate rich 6 [Source:HGNC Symbol;Acc:HGNC:28602]	-
ENSG00000164199	0	0	0	1.00935	0	3.04182	0	1.35039	-2.90987	0.457579	1	ADGRV1	5	90529344	91164437	+	33822	protein_coding	adhesion G protein-coupled receptor V1 [Source:HGNC Symbol;Acc:HGNC:17416]	-
ENSG00000230658	0	0	0	1.00935	0	3.04182	0	1.35039	-2.90987	0.457579	1	KLHL7-DT	7	23101228	23105703	-	2564	lincRNA	KLHL7 divergent transcript [Source:HGNC Symbol;Acc:HGNC:43431]	-
ENSG00000236861	0	0	0	1.00935	0	3.04182	0	1.35039	-2.90987	0.457579	1	AC006378.1	7	93969442	94011113	+	636	antisense	novel transcript	-
ENSG00000067177	0	0	0	1.00935	0	3.04182	0	1.35039	-2.90987	0.457579	1	PHKA1	X	72578814	72714319	-	6350	protein_coding	phosphorylase kinase regulatory subunit alpha 1 [Source:HGNC Symbol;Acc:HGNC:8925]	-
ENSG00000239686	0	0	0	1.00935	0	3.04182	0	1.35039	-2.90987	0.457579	1	AL158801.1	14	55282296	55282643	-	348	processed_pseudogene	ribosomal protein L34 (RPL34) pseudogene	-
ENSG00000242488	0	0	0	1.00935	0	3.04182	0	1.35039	-2.90987	0.457579	1	AF107885.1	14	75838157	75839114	-	958	transcribed_processed_pseudogene	ribosomal protein S2 (RPS2) pseudogene	-
ENSG00000265845	0	0	0	1.00935	0	3.04182	0	1.35039	-2.90987	0.457579	1	AC024267.4	17	28926275	28944749	+	996	antisense	uncharacterized LOC101927018 [Source:NCBI gene;Acc:101927018]	-
ENSG00000278299	0	0	0	1.00935	0	3.04182	0	1.35039	-2.90987	0.457579	1	TBC1D3C	17	38057693	38068592	-	2063	protein_coding	TBC1 domain family member 3C [Source:HGNC Symbol;Acc:HGNC:24889]	-
ENSG00000169515	0	0	0	1.00935	0	3.04182	0	1.35039	-2.90987	0.457579	1	CCDC8	19	46410329	46413662	-	3334	protein_coding	coiled-coil domain containing 8 [Source:HGNC Symbol;Acc:HGNC:25367]	-
ENSG00000278920	0	0	0	1.00935	0	3.04182	0	1.35039	-2.90987	0.457579	1	AC005005.4	22	31051630	31068327	+	16698	sense_overlapping	novel transcript, sense overlapping SMTN	-
ENSG00000232969	0	0	0	1.00935	0	3.04182	0	1.35039	-2.90987	0.457579	1	AP001062.2	21	44339376	44340470	+	127	antisense	novel transcript	-
ENSG00000234842	0	0	0	0	1.00799	3.04182	0	1.34994	-2.90942	0.457707	1	MTCO2P16	2	201549631	201550307	+	677	unprocessed_pseudogene	MT-CO2 pseudogene 16 [Source:HGNC Symbol;Acc:HGNC:52032]	-
ENSG00000249249	0	0	0	0	1.00799	3.04182	0	1.34994	-2.90942	0.457707	1	AC010226.1	5	115602057	115620659	+	1218	antisense	uncharacterized LOC101927100 [Source:NCBI gene;Acc:101927100]	-
ENSG00000224221	0	0	0	0	1.00799	3.04182	0	1.34994	-2.90942	0.457707	1	RPS6P8	6	73391038	73391767	-	730	processed_pseudogene	ribosomal protein S6 pseudogene 8 [Source:HGNC Symbol;Acc:HGNC:36999]	-
ENSG00000165178	0	0	0	0	1.00799	3.04182	0	1.34994	-2.90942	0.457707	1	NCF1C	7	75156639	75172044	-	1427	unprocessed_pseudogene	neutrophil cytosolic factor 1C pseudogene [Source:HGNC Symbol;Acc:HGNC:32523]	-
ENSG00000230224	0	0	0	0	1.00799	3.04182	0	1.34994	-2.90942	0.457707	1	PHBP9	10	100248271	100249095	+	825	processed_pseudogene	prohibitin pseudogene 9 [Source:HGNC Symbol;Acc:HGNC:39288]	-
ENSG00000279317	0	0	0	2.0187	0	2.02788	0	1.34886	-2.90835	0.45601	1	AC006994.2	2	210171518	210233976	+	4461	bidirectional_promoter_lncRNA	novel transcript	-
ENSG00000241723	0	0	0	2.0187	0	2.02788	0	1.34886	-2.90835	0.45601	1	AC074276.1	3	158275809	158276421	-	613	processed_pseudogene	ribosomal protein L15 (RPL15) pseudogene	-
ENSG00000135077	0	0	0	2.0187	0	2.02788	0	1.34886	-2.90835	0.45601	1	HAVCR2	5	157085832	157142869	-	3804	protein_coding	hepatitis A virus cellular receptor 2 [Source:HGNC Symbol;Acc:HGNC:18437]	-
ENSG00000228139	0	0	0	2.0187	0	2.02788	0	1.34886	-2.90835	0.45601	1	LINC01402	X	120117642	120119700	-	279	lincRNA	long intergenic non-protein coding RNA 1402 [Source:HGNC Symbol;Acc:HGNC:50685]	-
ENSG00000265490	0	0	0	2.0187	0	2.02788	0	1.34886	-2.90835	0.45601	1	AP001178.2	18	706523	707648	+	326	antisense	novel transcript, antisense to ENOSF1	-
ENSG00000234945	0	0	0	0	2.01598	2.02788	0	1.34795	-2.90745	0.456267	1	GTF3C2-AS1	2	27335535	27342599	+	3253	antisense	GTF3C2 antisense RNA 1 [Source:HGNC Symbol;Acc:HGNC:40269]	-
ENSG00000284614	0	0	0	0	2.01598	2.02788	0	1.34795	-2.90745	0.456267	1	AF228730.4	8	7221713	7221930	-	218	unprocessed_pseudogene	RNA binding protein, fox-1 homolog (C. elegans) 1 (RBFOX1) pseudogene	-
ENSG00000101470	0	0	0	0	2.01598	2.02788	0	1.34795	-2.90745	0.456267	1	TNNC2	20	45823214	45833745	-	876	protein_coding	troponin C2, fast skeletal type [Source:HGNC Symbol;Acc:HGNC:11944]	-
ENSG00000104818	0	0	0	0	2.01598	2.02788	0	1.34795	-2.90745	0.456267	1	CGB2	19	49031912	49033238	+	859	protein_coding	chorionic gonadotropin subunit beta 2 [Source:HGNC Symbol;Acc:HGNC:16722]	-
ENSG00000223505	0	0	0	3.02805	0	1.01394	0	1.34733	-2.90683	0.458443	1	AC114402.1	1	203835585	203835912	-	328	processed_pseudogene	ribosomal protein L35a (RPL35A) pseudogene	-
ENSG00000144847	0	0	0	3.02805	0	1.01394	0	1.34733	-2.90683	0.458443	1	IGSF11	3	118900557	119146068	-	4899	protein_coding	immunoglobulin superfamily member 11 [Source:HGNC Symbol;Acc:HGNC:16669]	-
ENSG00000277795	0	0	0	3.02805	0	1.01394	0	1.34733	-2.90683	0.458443	1	AC244517.3	5	141259235	141261364	+	1235	processed_pseudogene	novel zinc finger pseudogene	-
ENSG00000240764	0	0	0	3.02805	0	1.01394	0	1.34733	-2.90683	0.458443	1	PCDHGC5	5	141489121	141512979	+	4990	protein_coding	protocadherin gamma subfamily C, 5 [Source:HGNC Symbol;Acc:HGNC:8718]	-
ENSG00000104723	0	0	0	3.02805	0	1.01394	0	1.34733	-2.90683	0.458443	1	TUSC3	8	15417215	15766649	+	5190	protein_coding	tumor suppressor candidate 3 [Source:HGNC Symbol;Acc:HGNC:30242]	-
ENSG00000253919	0	0	0	3.02805	0	1.01394	0	1.34733	-2.90683	0.458443	1	THAP12P7	8	78760142	78762431	-	2290	processed_pseudogene	THAP domain containing 12 pseudogene 7 [Source:HGNC Symbol;Acc:HGNC:39574]	-
ENSG00000212464	0	0	0	3.02805	0	1.01394	0	1.34733	-2.90683	0.458443	1	SNORA12	10	100237156	100237302	-	147	snoRNA	small nucleolar RNA, H/ACA box 12 [Source:HGNC Symbol;Acc:HGNC:32600]	-
ENSG00000105426	0	0	0	3.02805	0	1.01394	0	1.34733	-2.90683	0.458443	1	PTPRS	19	5158495	5340803	-	8565	protein_coding	protein tyrosine phosphatase, receptor type S [Source:HGNC Symbol;Acc:HGNC:9681]	-
ENSG00000268521	0	0	0	3.02805	0	1.01394	0	1.34733	-2.90683	0.458443	1	VN1R83P	19	21289554	21289998	-	445	unprocessed_pseudogene	vomeronasal 1 receptor 83 pseudogene [Source:HGNC Symbol;Acc:HGNC:37403]	-
ENSG00000273212	0	0	0	3.02805	0	1.01394	0	1.34733	-2.90683	0.458443	1	AC000068.2	22	19456503	19456962	+	460	antisense	novel transcript, antisense to UFD1L	-
ENSG00000232546	0	0	0	2.0187	1.00799	1.01394	0	1.34688	-2.90639	0.416004	1	AC027644.1	7	66848496	66858136	+	298	unprocessed_pseudogene	pseudogene similar to part of general transcription factor II, i (GTF2I)	-
ENSG00000233602	0	0	0	0	3.02397	1.01394	0	1.34597	-2.90548	0.458827	1	ERI3-IT1	1	44243408	44244273	-	619	sense_intronic	ERI3 intronic transcript 1 [Source:HGNC Symbol;Acc:HGNC:41431]	-
ENSG00000138356	0	0	0	0	3.02397	1.01394	0	1.34597	-2.90548	0.458827	1	AOX1	2	200585868	200677064	+	5556	protein_coding	aldehyde oxidase 1 [Source:HGNC Symbol;Acc:HGNC:553]	-
ENSG00000273343	0	0	0	0	3.02397	1.01394	0	1.34597	-2.90548	0.458827	1	AC007663.4	22	20318119	20318749	-	631	sense_intronic	novel transcript, sense intronic to DGCR6L	-
ENSG00000251866	0	0	0	4.03739	0	0	0	1.3458	-2.9053	0.464604	1	SCARNA21B	1	15542165	15542304	+	140	scaRNA	small Cajal body-specific RNA 21B [Source:HGNC Symbol;Acc:HGNC:52237]	-
ENSG00000200175	0	0	0	4.03739	0	0	0	1.3458	-2.9053	0.464604	1	RNU6-1309P	1	150812591	150812698	-	108	snRNA	RNA, U6 small nuclear 1309, pseudogene [Source:HGNC Symbol;Acc:HGNC:48272]	-
ENSG00000215853	0	0	0	4.03739	0	0	0	1.3458	-2.9053	0.464604	1	RPTN	1	152153595	152159228	-	3569	protein_coding	repetin [Source:HGNC Symbol;Acc:HGNC:26809]	-
ENSG00000236136	0	0	0	4.03739	0	0	0	1.3458	-2.9053	0.464604	1	ADORA2BP1	1	209744373	209745214	+	842	processed_pseudogene	adenosine A2b receptor pseudogene 1 [Source:HGNC Symbol;Acc:HGNC:265]	-
ENSG00000279306	0	0	0	4.03739	0	0	0	1.3458	-2.9053	0.464604	1	AL139288.1	1	228486188	228487120	-	933	TEC	novel transcript	-
ENSG00000228613	0	0	0	4.03739	0	0	0	1.3458	-2.9053	0.464604	1	AC141930.1	2	1546665	1620113	-	786	antisense	novel transcript	-
ENSG00000084674	0	0	0	4.03739	0	0	0	1.3458	-2.9053	0.464604	1	APOB	2	21001429	21044073	-	14828	protein_coding	apolipoprotein B [Source:HGNC Symbol;Acc:HGNC:603]	-
ENSG00000270898	0	0	0	4.03739	0	0	0	1.3458	-2.9053	0.464604	1	GPR75-ASB3	2	53670293	53860160	-	2340	protein_coding	GPR75-ASB3 readthrough [Source:HGNC Symbol;Acc:HGNC:40043]	-
ENSG00000273398	0	0	0	4.03739	0	0	0	1.3458	-2.9053	0.464604	1	AC017083.3	2	68131238	68261230	-	2306	protein_coding	novel transcript	-
ENSG00000234065	0	0	0	4.03739	0	0	0	1.3458	-2.9053	0.464604	1	MTND4P26	2	120213631	120214989	+	1359	processed_pseudogene	MT-ND4 pseudogene 26 [Source:HGNC Symbol;Acc:HGNC:42213]	-
ENSG00000154479	0	0	0	4.03739	0	0	0	1.3458	-2.9053	0.464604	1	CCDC173	2	169645425	169694433	-	2236	protein_coding	coiled-coil domain containing 173 [Source:HGNC Symbol;Acc:HGNC:25064]	-
ENSG00000226747	0	0	0	4.03739	0	0	0	1.3458	-2.9053	0.464604	1	AC007966.1	2	185719874	185740479	-	1472	antisense	uncharacterized LOC101927196 [Source:NCBI gene;Acc:101927196]	-
ENSG00000237641	0	0	0	4.03739	0	0	0	1.3458	-2.9053	0.464604	1	AC073476.1	2	231789481	231789887	-	407	processed_pseudogene	ribosomal protein L28 (RPL28) pseudogene	-
ENSG00000251791	0	0	0	4.03739	0	0	0	1.3458	-2.9053	0.464604	1	SCARNA6	2	233288676	233288940	+	265	scaRNA	small Cajal body-specific RNA 6 [Source:HGNC Symbol;Acc:HGNC:32562]	-
ENSG00000236202	0	0	0	4.03739	0	0	0	1.3458	-2.9053	0.464604	1	GRM7-AS1	3	7519741	7560333	-	507	antisense	GRM7 antisense RNA 1 [Source:HGNC Symbol;Acc:HGNC:40267]	-
ENSG00000228723	0	0	0	4.03739	0	0	0	1.3458	-2.9053	0.464604	1	SRGAP3-AS2	3	9192493	9194453	+	1439	antisense	SRGAP3 antisense RNA 2 [Source:HGNC Symbol;Acc:HGNC:40899]	-
ENSG00000188338	0	0	0	4.03739	0	0	0	1.3458	-2.9053	0.464604	1	SLC38A3	3	50205246	50221486	+	3968	protein_coding	solute carrier family 38 member 3 [Source:HGNC Symbol;Acc:HGNC:18044]	-
ENSG00000201800	0	0	0	4.03739	0	0	0	1.3458	-2.9053	0.464604	1	RF00019	3	125516979	125517086	+	108	misc_RNA		-
ENSG00000163710	0	0	0	4.03739	0	0	0	1.3458	-2.9053	0.464604	1	PCOLCE2	3	142815922	142889206	-	3538	protein_coding	procollagen C-endopeptidase enhancer 2 [Source:HGNC Symbol;Acc:HGNC:8739]	-
ENSG00000243944	0	0	0	4.03739	0	0	0	1.3458	-2.9053	0.464604	1	AC117386.2	3	150039214	150213726	+	1032	antisense	uncharacterized LOC105374313 [Source:NCBI gene;Acc:105374313]	-
ENSG00000223715	0	0	0	4.03739	0	0	0	1.3458	-2.9053	0.464604	1	LINC01208	3	176604143	176635532	-	1040	lincRNA	long intergenic non-protein coding RNA 1208 [Source:HGNC Symbol;Acc:HGNC:49639]	-
ENSG00000249252	0	0	0	4.03739	0	0	0	1.3458	-2.9053	0.464604	1	AC098829.1	4	15004942	15427914	-	907	antisense	uncharacterized LOC101929095 [Source:NCBI gene;Acc:101929095]	-
ENSG00000248176	0	0	0	4.03739	0	0	0	1.3458	-2.9053	0.464604	1	AC109349.1	4	29118308	29202770	+	758	lincRNA	novel transcript	-
ENSG00000249678	0	0	0	4.03739	0	0	0	1.3458	-2.9053	0.464604	1	AC097716.1	4	30776257	30793970	-	180	antisense	novel transcript	-
ENSG00000182223	0	0	0	4.03739	0	0	0	1.3458	-2.9053	0.464604	1	ZAR1	4	48490252	48494389	+	1460	protein_coding	zygote arrest 1 [Source:HGNC Symbol;Acc:HGNC:20436]	-
ENSG00000200974	0	0	0	4.03739	0	0	0	1.3458	-2.9053	0.464604	1	RNU4-87P	4	165252580	165252661	+	82	snRNA	RNA, U4 small nuclear 87, pseudogene [Source:HGNC Symbol;Acc:HGNC:47023]	-
ENSG00000250071	0	0	0	4.03739	0	0	0	1.3458	-2.9053	0.464604	1	AC093214.1	5	74798994	74800100	+	1107	processed_pseudogene	actin related protein 2/3 complex, subunit 1A, 41kDa (ARPC1A) pseudogene	-
ENSG00000181104	0	0	0	4.03739	0	0	0	1.3458	-2.9053	0.464604	1	F2R	5	76716043	76735781	+	4066	protein_coding	coagulation factor II thrombin receptor [Source:HGNC Symbol;Acc:HGNC:3537]	-
ENSG00000273557	0	0	0	4.03739	0	0	0	1.3458	-2.9053	0.464604	1	AC008781.3	5	141468465	141471528	+	335	sense_intronic	novel transcript, sense intronic to PCDHG cluster	-
ENSG00000250641	0	0	0	4.03739	0	0	0	1.3458	-2.9053	0.464604	1	LY6G6F-LY6G6D	6	31706904	31717918	+	1266	protein_coding	LY6G6F-LY6G6D readthrough [Source:NCBI gene;Acc:110599563]	-
ENSG00000118407	0	0	0	4.03739	0	0	0	1.3458	-2.9053	0.464604	1	FILIP1	6	75291859	75493738	-	8906	protein_coding	filamin A interacting protein 1 [Source:HGNC Symbol;Acc:HGNC:21015]	-
ENSG00000217512	0	0	0	4.03739	0	0	0	1.3458	-2.9053	0.464604	1	AL356776.1	6	79067692	79068138	-	447	processed_pseudogene	nucleoporin 155kDa pseudogene	-
ENSG00000065833	0	0	0	4.03739	0	0	0	1.3458	-2.9053	0.464604	1	ME1	6	83210389	83431071	-	3371	protein_coding	malic enzyme 1 [Source:HGNC Symbol;Acc:HGNC:6983]	-
ENSG00000112182	0	0	0	4.03739	0	0	0	1.3458	-2.9053	0.464604	1	BACH2	6	89926529	90296908	-	9786	protein_coding	BTB domain and CNC homolog 2 [Source:HGNC Symbol;Acc:HGNC:14078]	TF_bZIP
ENSG00000224733	0	0	0	4.03739	0	0	0	1.3458	-2.9053	0.464604	1	AL034349.1	6	128500527	128501176	+	549	antisense	novel transcript, antisense to PTPRK	-
ENSG00000229922	0	0	0	4.03739	0	0	0	1.3458	-2.9053	0.464604	1	LINC02528	6	137945366	137972522	+	815	lincRNA	long intergenic non-protein coding RNA 2528 [Source:HGNC Symbol;Acc:HGNC:53554]	-
ENSG00000135272	0	0	0	4.03739	0	0	0	1.3458	-2.9053	0.464604	1	MDFIC	7	114922154	115019202	+	5252	protein_coding	MyoD family inhibitor domain containing [Source:HGNC Symbol;Acc:HGNC:28870]	-
ENSG00000105967	0	0	0	4.03739	0	0	0	1.3458	-2.9053	0.464604	1	TFEC	7	115935148	116159896	-	8644	protein_coding	transcription factor EC [Source:HGNC Symbol;Acc:HGNC:11754]	bHLH
ENSG00000225224	0	0	0	4.03739	0	0	0	1.3458	-2.9053	0.464604	1	RPS27AP12	7	157192368	157192832	+	465	processed_pseudogene	ribosomal protein S27a pseudogene 12 [Source:HGNC Symbol;Acc:HGNC:35732]	-
ENSG00000188459	0	0	0	4.03739	0	0	0	1.3458	-2.9053	0.464604	1	WASF4P	X	47803296	47804789	+	1494	processed_pseudogene	WAS protein family member 4, pseudogene [Source:HGNC Symbol;Acc:HGNC:20801]	-
ENSG00000224401	0	0	0	4.03739	0	0	0	1.3458	-2.9053	0.464604	1	RPL7P57	X	47840963	47841702	-	740	processed_pseudogene	ribosomal protein L7 pseudogene 57 [Source:HGNC Symbol;Acc:HGNC:35901]	-
ENSG00000184194	0	0	0	4.03739	0	0	0	1.3458	-2.9053	0.464604	1	GPR173	X	53049091	53080615	+	4608	protein_coding	G protein-coupled receptor 173 [Source:HGNC Symbol;Acc:HGNC:18186]	-
ENSG00000248503	0	0	0	4.03739	0	0	0	1.3458	-2.9053	0.464604	1	AL356235.1	X	77910741	77964890	+	2433	transcribed_processed_pseudogene	chromosome 4 open reading frame 46 (C4orf46) pseudogene	-
ENSG00000234886	0	0	0	4.03739	0	0	0	1.3458	-2.9053	0.464604	1	MTND5P26	X	102803041	102806138	+	1752	processed_pseudogene	MT-ND5 pseudogene 26 [Source:HGNC Symbol;Acc:HGNC:42295]	-
ENSG00000155966	0	0	0	4.03739	0	0	0	1.3458	-2.9053	0.464604	1	AFF2	X	148500619	149000663	+	14006	protein_coding	AF4/FMR2 family member 2 [Source:HGNC Symbol;Acc:HGNC:3776]	AF-4
ENSG00000215374	0	0	0	4.03739	0	0	0	1.3458	-2.9053	0.464604	1	FAM66B	8	7301611	7355354	-	3339	lincRNA	family with sequence similarity 66 member B [Source:HGNC Symbol;Acc:HGNC:28890]	-
ENSG00000222898	0	0	0	4.03739	0	0	0	1.3458	-2.9053	0.464604	1	RN7SKP97	8	61631680	61632012	-	333	misc_RNA	RNA, 7SK small nuclear pseudogene 97 [Source:HGNC Symbol;Acc:HGNC:45821]	-
ENSG00000223394	0	0	0	4.03739	0	0	0	1.3458	-2.9053	0.464604	1	TRBV29OR9-2	9	33786221	33786828	+	333	TR_V_pseudogene	T cell receptor beta variable 29/OR9-2 (non-functional) [Source:HGNC Symbol;Acc:HGNC:12211]	-
ENSG00000106819	0	0	0	4.03739	0	0	0	1.3458	-2.9053	0.464604	1	ASPN	9	92456205	92482506	-	2470	protein_coding	asporin [Source:HGNC Symbol;Acc:HGNC:14872]	-
ENSG00000267026	0	0	0	4.03739	0	0	0	1.3458	-2.9053	0.464604	1	AL136084.2	9	98847172	98872415	-	4778	antisense	uncharacterized LOC102724684 [Source:NCBI gene;Acc:102724684]	-
ENSG00000201616	0	0	0	4.03739	0	0	0	1.3458	-2.9053	0.464604	1	RNU1-91P	11	3048359	3048521	-	163	snRNA	RNA, U1 small nuclear 91, pseudogene [Source:HGNC Symbol;Acc:HGNC:48433]	-
ENSG00000270072	0	0	0	4.03739	0	0	0	1.3458	-2.9053	0.464604	1	AC090559.2	11	47513605	47514889	-	430	sense_intronic	novel transcript	-
ENSG00000255689	0	0	0	4.03739	0	0	0	1.3458	-2.9053	0.464604	1	AP003174.1	11	115582297	115600339	+	376	lincRNA	novel transcript	-
ENSG00000228997	0	0	0	4.03739	0	0	0	1.3458	-2.9053	0.464604	1	AL136452.1	10	10776223	10776661	-	439	processed_pseudogene	ORM1-like (S. cerevisiae) pseudogene	-
ENSG00000234788	0	0	0	4.03739	0	0	0	1.3458	-2.9053	0.464604	1	HSPA8P3	10	26714622	26715832	+	780	processed_pseudogene	heat shock protein family A (Hsp70) member 8 pseudogene 3 [Source:HGNC Symbol;Acc:HGNC:44918]	-
ENSG00000207612	0	0	0	4.03739	0	0	0	1.3458	-2.9053	0.464604	1	MIR604	10	29545004	29545097	-	94	miRNA	microRNA 604 [Source:HGNC Symbol;Acc:HGNC:32860]	-
ENSG00000236514	0	0	0	4.03739	0	0	0	1.3458	-2.9053	0.464604	1	AL135791.1	10	37857740	37859110	+	826	antisense	novel transcript	-
ENSG00000280166	0	0	0	4.03739	0	0	0	1.3458	-2.9053	0.464604	1	AC016542.3	10	72730557	72731175	+	619	TEC	TEC	-
ENSG00000233144	0	0	0	4.03739	0	0	0	1.3458	-2.9053	0.464604	1	AL512656.1	10	73381433	73383496	+	401	antisense	novel transcript	-
ENSG00000272572	0	0	0	4.03739	0	0	0	1.3458	-2.9053	0.464604	1	AL138762.1	10	100911103	100912739	-	1637	antisense	novel transcript, antisense to FAM178A	-
ENSG00000282772	0	0	0	4.03739	0	0	0	1.3458	-2.9053	0.464604	1	AL358790.1	10	102845761	102854513	-	924	antisense	novel transcript, antisense to C10orf32	-
ENSG00000257023	0	0	0	4.03739	0	0	0	1.3458	-2.9053	0.464604	1	AC087241.3	12	22609228	22625015	-	862	antisense	novel transcript, antisense to ETNK1	-
ENSG00000255652	0	0	0	4.03739	0	0	0	1.3458	-2.9053	0.464604	1	AC140847.2	12	34191279	34218853	-	501	lincRNA	novel transcript	-
ENSG00000257740	0	0	0	4.03739	0	0	0	1.3458	-2.9053	0.464604	1	AC073896.3	12	56308868	56309449	+	437	antisense	novel transcript, antisense to CNPY2	-
ENSG00000256571	0	0	0	4.03739	0	0	0	1.3458	-2.9053	0.464604	1	AC079866.2	12	63878787	63879474	+	515	sense_intronic	novel transcript	-
ENSG00000256199	0	0	0	4.03739	0	0	0	1.3458	-2.9053	0.464604	1	AC078962.2	12	64507166	64533638	-	712	antisense	novel transcript, antisense to RASSF3	-
ENSG00000257322	0	0	0	4.03739	0	0	0	1.3458	-2.9053	0.464604	1	AC138123.1	12	93003415	93215679	-	1914	antisense	novel transcript, antisense to novel protein	-
ENSG00000212535	0	0	0	4.03739	0	0	0	1.3458	-2.9053	0.464604	1	RNU6-808P	12	95290692	95290799	+	108	snRNA	RNA, U6 small nuclear 808, pseudogene [Source:HGNC Symbol;Acc:HGNC:47771]	-
ENSG00000284934	0	0	0	4.03739	0	0	0	1.3458	-2.9053	0.464604	1	DIABLO	12	122207662	122227534	-	2351	protein_coding	diablo IAP-binding mitochondrial protein [Source:HGNC Symbol;Acc:HGNC:21528]	-
ENSG00000257356	0	0	0	4.03739	0	0	0	1.3458	-2.9053	0.464604	1	BNIP3P6	14	18418775	18419273	+	499	processed_pseudogene	BCL2 interacting protein 3 pseudogene 6 [Source:HGNC Symbol;Acc:HGNC:39659]	-
ENSG00000258968	0	0	0	4.03739	0	0	0	1.3458	-2.9053	0.464604	1	AL049830.4	14	31018446	31018796	+	351	processed_pseudogene	intraflagellar transport 20 homolog (Chlamydomonas) (IFT20) pseudogene	-
ENSG00000282308	0	0	0	4.03739	0	0	0	1.3458	-2.9053	0.464604	1	DPRXP3	14	35222174	35222746	+	573	processed_pseudogene	divergent-paired related homeobox pseudogene 3 [Source:HGNC Symbol;Acc:HGNC:32169]	-
ENSG00000258827	0	0	0	4.03739	0	0	0	1.3458	-2.9053	0.464604	1	AL079304.1	14	37097062	37098563	-	828	sense_intronic	novel transcript, sense intronic to SLC25A21	-
ENSG00000151838	0	0	0	4.03739	0	0	0	1.3458	-2.9053	0.464604	1	CCDC175	14	59504539	59576831	-	3245	protein_coding	coiled-coil domain containing 175 [Source:HGNC Symbol;Acc:HGNC:19847]	-
ENSG00000261120	0	0	0	4.03739	0	0	0	1.3458	-2.9053	0.464604	1	AL133299.1	14	59919423	59920339	-	507	antisense	novel transcript, antisense to LRRC9	-
ENSG00000170054	0	0	0	4.03739	0	0	0	1.3458	-2.9053	0.464604	1	SERPINA9	14	94462717	94479689	-	2561	protein_coding	serpin family A member 9 [Source:HGNC Symbol;Acc:HGNC:15995]	-
ENSG00000283071	0	0	0	4.03739	0	0	0	1.3458	-2.9053	0.464604	1	LBHD2	14	103084210	103090027	+	732	protein_coding	LBH domain containing 2 [Source:HGNC Symbol;Acc:HGNC:52384]	-
ENSG00000254398	0	0	0	4.03739	0	0	0	1.3458	-2.9053	0.464604	1	AC055876.2	15	28679405	28682252	-	546	unprocessed_pseudogene	hect domain and RLD 2 (HERC2) pseudogene	-
ENSG00000259396	0	0	0	4.03739	0	0	0	1.3458	-2.9053	0.464604	1	AC087721.1	15	41343080	41344225	+	476	sense_intronic	novel transcript, sense intronic to NUSAP1	-
ENSG00000260571	0	0	0	4.03739	0	0	0	1.3458	-2.9053	0.464604	1	BNIP3P5	15	42313687	42314386	+	498	processed_pseudogene	BCL2 interacting protein 3 pseudogene 5 [Source:HGNC Symbol;Acc:HGNC:39658]	-
ENSG00000128918	0	0	0	4.03739	0	0	0	1.3458	-2.9053	0.464604	1	ALDH1A2	15	57953424	58497866	-	8622	protein_coding	aldehyde dehydrogenase 1 family member A2 [Source:HGNC Symbol;Acc:HGNC:15472]	-
ENSG00000259726	0	0	0	4.03739	0	0	0	1.3458	-2.9053	0.464604	1	CSPG4P11	15	84186752	84197384	+	4910	unprocessed_pseudogene	chondroitin sulfate proteoglycan 4 pseudogene 11 [Source:HGNC Symbol;Acc:HGNC:48363]	-
ENSG00000140522	0	0	0	4.03739	0	0	0	1.3458	-2.9053	0.464604	1	RLBP1	15	89209869	89221751	-	1985	protein_coding	retinaldehyde binding protein 1 [Source:HGNC Symbol;Acc:HGNC:10024]	-
ENSG00000266124	0	0	0	4.03739	0	0	0	1.3458	-2.9053	0.464604	1	MIR5587	16	535316	535368	+	53	miRNA	microRNA 5587 [Source:HGNC Symbol;Acc:HGNC:43508]	-
ENSG00000260443	0	0	0	4.03739	0	0	0	1.3458	-2.9053	0.464604	1	AC127455.1	16	87945058	87945202	-	145	processed_pseudogene	small EDRL-rich factor 1 protein pseudogene	-
ENSG00000214856	0	0	0	4.03739	0	0	0	1.3458	-2.9053	0.464604	1	KRT16P1	17	18432051	18442895	+	2373	transcribed_unprocessed_pseudogene	keratin 16 pseudogene 1 [Source:HGNC Symbol;Acc:HGNC:6420]	-
ENSG00000235397	0	0	0	4.03739	0	0	0	1.3458	-2.9053	0.464604	1	EPN2-AS1	17	19296596	19306261	-	1190	antisense	EPN2 antisense RNA 1 [Source:HGNC Symbol;Acc:HGNC:40849]	-
ENSG00000224254	0	0	0	4.03739	0	0	0	1.3458	-2.9053	0.464604	1	MTCO1P39	17	19605454	19605933	+	480	unprocessed_pseudogene	MT-CO1 pseudogene 39 [Source:HGNC Symbol;Acc:HGNC:52104]	-
ENSG00000265908	0	0	0	4.03739	0	0	0	1.3458	-2.9053	0.464604	1	AC024267.5	17	28944796	28945394	+	599	antisense	novel transcript, antisense to PHF12	-
ENSG00000204887	0	0	0	4.03739	0	0	0	1.3458	-2.9053	0.464604	1	KRTAP1-4	17	41029697	41030104	-	408	protein_coding	keratin associated protein 1-4 [Source:HGNC Symbol;Acc:HGNC:18904]	-
ENSG00000278963	0	0	0	4.03739	0	0	0	1.3458	-2.9053	0.464604	1	AC005921.3	17	50722074	50724224	+	2151	TEC	TEC	-
ENSG00000266934	0	0	0	4.03739	0	0	0	1.3458	-2.9053	0.464604	1	AC005746.1	17	61382785	61384680	+	1329	sense_intronic	novel transcript, sense intronic to BCAS3	-
ENSG00000232724	0	0	0	4.03739	0	0	0	1.3458	-2.9053	0.464604	1	TRIM80P	17	75074306	75079549	+	2848	unitary_pseudogene	tripartite motif containing 80, pseudogene [Source:HGNC Symbol;Acc:HGNC:51490]	-
ENSG00000264186	0	0	0	4.03739	0	0	0	1.3458	-2.9053	0.464604	1	SNRPCP4	18	2990652	2991078	+	427	processed_pseudogene	small nuclear ribonucleoprotein polypeptide C pseudogene 4 [Source:HGNC Symbol;Acc:HGNC:49819]	-
ENSG00000267175	0	0	0	4.03739	0	0	0	1.3458	-2.9053	0.464604	1	AC105094.2	18	61592375	61748832	-	1156	lincRNA	novel transcript	-
ENSG00000242236	0	0	0	4.03739	0	0	0	1.3458	-2.9053	0.464604	1	RN7SL594P	20	25654595	25654881	-	287	misc_RNA	RNA, 7SL, cytoplasmic 594, pseudogene [Source:HGNC Symbol;Acc:HGNC:46610]	-
ENSG00000267201	0	0	0	4.03739	0	0	0	1.3458	-2.9053	0.464604	1	LINC01775	19	2458935	2462185	-	371	lincRNA	long intergenic non-protein coding RNA 1775 [Source:HGNC Symbol;Acc:HGNC:52565]	-
ENSG00000167654	0	0	0	4.03739	0	0	0	1.3458	-2.9053	0.464604	1	ATCAY	19	3879864	3928079	+	5403	protein_coding	ATCAY, caytaxin [Source:HGNC Symbol;Acc:HGNC:779]	-
ENSG00000268289	0	0	0	4.03739	0	0	0	1.3458	-2.9053	0.464604	1	AC020908.1	19	17051994	17055087	+	280	antisense	novel transcript, antisense HAUS8	-
ENSG00000269066	0	0	0	4.03739	0	0	0	1.3458	-2.9053	0.464604	1	AC020908.3	19	17095418	17099307	-	610	antisense	novel transcript, antisense MYO9B	-
ENSG00000266973	0	0	0	4.03739	0	0	0	1.3458	-2.9053	0.464604	1	AC092296.1	19	36378028	36378832	+	566	antisense	novel transcript, antisense to ZFP14	-
ENSG00000252915	0	0	0	4.03739	0	0	0	1.3458	-2.9053	0.464604	1	RF00019	21	39344537	39344628	+	92	misc_RNA		-
ENSG00000232335	0	0	0	3.02805	1.00799	0	0	1.34535	-2.90485	0.459004	1	AL354864.1	1	35739389	35743576	+	539	antisense	novel transcript	-
ENSG00000277702	0	0	0	3.02805	1.00799	0	0	1.34535	-2.90485	0.459004	1	AC239859.6	1	143419625	143420207	-	213	unprocessed_pseudogene	lymphocyte-specific protein 1 (LSP1) pseudogene	-
ENSG00000237629	0	0	0	3.02805	1.00799	0	0	1.34535	-2.90485	0.459004	1	UQCRHP2	2	25994794	25995081	+	288	processed_pseudogene	ubiquinol-cytochrome c reductase hinge protein pseudogene 2 [Source:HGNC Symbol;Acc:HGNC:38045]	-
ENSG00000237705	0	0	0	3.02805	1.00799	0	0	1.34535	-2.90485	0.459004	1	AC008937.2	5	56842016	56862164	-	619	antisense	novel transcript	-
ENSG00000240294	0	0	0	3.02805	1.00799	0	0	1.34535	-2.90485	0.459004	1	RN7SKP241	10	24908522	24908812	-	291	misc_RNA	RNA, 7SK small nuclear pseudogene 241 [Source:HGNC Symbol;Acc:HGNC:45965]	-
ENSG00000189275	0	0	0	3.02805	1.00799	0	0	1.34535	-2.90485	0.459004	1	LINC01164	10	131772398	131790199	-	3384	lincRNA	long intergenic non-protein coding RNA 1164 [Source:HGNC Symbol;Acc:HGNC:49533]	-
ENSG00000260496	0	0	0	3.02805	1.00799	0	0	1.34535	-2.90485	0.459004	1	AC009041.1	16	991151	1000926	-	1383	lincRNA	novel transcript	-
ENSG00000261546	0	0	0	3.02805	1.00799	0	0	1.34535	-2.90485	0.459004	1	AC135782.3	16	89113175	89115279	-	2105	antisense	novel transcript, antisense to ACSF3	-
ENSG00000223382	0	0	0	2.0187	2.01598	0	0	1.34489	-2.90441	0.457137	1	LINC01778	1	30824228	30834431	+	1646	lincRNA	long intergenic non-protein coding RNA 1778 [Source:HGNC Symbol;Acc:HGNC:52568]	-
ENSG00000203811	0	0	0	2.0187	2.01598	0	0	1.34489	-2.90441	0.457137	1	HIST2H3C	1	149839538	149841193	-	1656	protein_coding	histone cluster 2 H3 family member c [Source:HGNC Symbol;Acc:HGNC:20503]	-
ENSG00000168917	0	0	0	2.0187	2.01598	0	0	1.34489	-2.90441	0.457137	1	SLC35G2	3	136818647	136855892	+	4287	protein_coding	solute carrier family 35 member G2 [Source:HGNC Symbol;Acc:HGNC:28480]	-
ENSG00000196620	0	0	0	2.0187	2.01598	0	0	1.34489	-2.90441	0.457137	1	UGT2B15	4	68646630	68670628	-	2077	protein_coding	UDP glucuronosyltransferase family 2 member B15 [Source:HGNC Symbol;Acc:HGNC:12546]	-
ENSG00000279943	0	0	0	2.0187	2.01598	0	0	1.34489	-2.90441	0.457137	1	FLJ38576	4	186189032	186191490	-	2459	TEC	uncharacterized LOC651430 [Source:NCBI gene;Acc:651430]	-
ENSG00000248967	0	0	0	2.0187	2.01598	0	0	1.34489	-2.90441	0.457137	1	AC022493.2	5	80746339	80746819	-	481	processed_pseudogene	S-phase kinase-associated protein 1 (SKP1) pseudogene	-
ENSG00000223429	0	0	0	1.00935	3.02397	0	0	1.34444	-2.90395	0.45926	1	AL139156.1	1	52162186	52163026	-	841	processed_pseudogene	transformer-2 alpha (TRA2A) pseudogene	-
ENSG00000235038	0	0	0	1.00935	3.02397	0	0	1.34444	-2.90395	0.45926	1	AL445193.2	1	58060139	58080274	+	620	lincRNA	novel transcript	-
ENSG00000115297	0	0	0	1.00935	3.02397	0	0	1.34444	-2.90395	0.45926	1	TLX2	2	74513463	74517147	+	2775	protein_coding	T cell leukemia homeobox 2 [Source:HGNC Symbol;Acc:HGNC:5057]	Homeobox
ENSG00000234193	0	0	0	1.00935	3.02397	0	0	1.34444	-2.90395	0.45926	1	AC013476.1	2	222917387	222919363	-	537	antisense	novel transcript	-
ENSG00000282206	0	0	0	1.00935	3.02397	0	0	1.34444	-2.90395	0.45926	1	AC233280.19	3	195635188	195636301	+	136	unprocessed_pseudogene	programmed cell death 6 (PDCD6) pseudogene	-
ENSG00000186136	0	0	0	1.00935	3.02397	0	0	1.34444	-2.90395	0.45926	1	TAS2R42	12	11185993	11186937	-	945	protein_coding	taste 2 receptor member 42 [Source:HGNC Symbol;Acc:HGNC:18888]	-
ENSG00000139329	0	0	0	1.00935	3.02397	0	0	1.34444	-2.90395	0.45926	1	LUM	12	91102629	91111831	-	3008	protein_coding	lumican [Source:HGNC Symbol;Acc:HGNC:6724]	-
ENSG00000258378	0	0	0	1.00935	3.02397	0	0	1.34444	-2.90395	0.45926	1	AL139021.1	14	58398557	58427125	+	436	antisense	novel transcript, antisense to TIMM9	-
ENSG00000258448	0	0	0	1.00935	3.02397	0	0	1.34444	-2.90395	0.45926	1	AL442663.2	14	73068108	73068618	-	511	processed_pseudogene	required for meiotic nuclear division 1 homolog (S. cerevisiae) (RMND1) pseudogene	-
ENSG00000280070	0	0	0	1.00935	3.02397	0	0	1.34444	-2.90395	0.45926	1	AL049833.3	14	96992864	96996601	+	3738	TEC	TEC	-
ENSG00000270591	0	0	0	1.00935	3.02397	0	0	1.34444	-2.90395	0.45926	1	AL049840.6	14	103762803	103763277	+	475	transcribed_processed_pseudogene	protein phosphatase 2, regulatory subunit B', gamma (PPP2R5C) pseudogene	-
ENSG00000005243	0	0	0	1.00935	3.02397	0	0	1.34444	-2.90395	0.45926	1	COPZ2	17	48026167	48038030	-	1851	protein_coding	coatomer protein complex subunit zeta 2 [Source:HGNC Symbol;Acc:HGNC:19356]	-
ENSG00000279390	0	0	0	1.00935	3.02397	0	0	1.34444	-2.90395	0.45926	1	AF127577.6	21	15050189	15052379	+	2191	TEC	TEC	-
ENSG00000016602	0	0	0	0	4.03196	0	0	1.34399	-2.90349	0.464891	1	CLCA4	1	86547078	86580754	+	3447	protein_coding	chloride channel accessory 4 [Source:HGNC Symbol;Acc:HGNC:2018]	-
ENSG00000234219	0	0	0	0	4.03196	0	0	1.34399	-2.90349	0.464891	1	CDCA4P4	1	207762584	207763263	+	680	unprocessed_pseudogene	cell division cycle associated 4 pseudogene 4 [Source:HGNC Symbol;Acc:HGNC:49773]	-
ENSG00000212398	0	0	0	0	4.03196	0	0	1.34399	-2.90349	0.464891	1	RNU6-1248P	1	223690051	223690114	+	64	snRNA	RNA, U6 small nuclear 1248, pseudogene [Source:HGNC Symbol;Acc:HGNC:48211]	-
ENSG00000229695	0	0	0	0	4.03196	0	0	1.34399	-2.90349	0.464891	1	AC011242.1	2	43680465	43681622	-	1158	processed_pseudogene	zinc finger protein 106 homolog (mouse) (ZFP106) pseudogene	-
ENSG00000273063	0	0	0	0	4.03196	0	0	1.34399	-2.90349	0.464891	1	AC007250.1	2	58241349	58241686	+	338	antisense	novel transcript	-
ENSG00000230702	0	0	0	0	4.03196	0	0	1.34399	-2.90349	0.464891	1	AC107081.1	2	61856695	61857055	+	361	processed_pseudogene	ribosomal protein L31 (RPL31) pseudogene	-
ENSG00000226622	0	0	0	0	4.03196	0	0	1.34399	-2.90349	0.464891	1	AC092155.1	2	62590255	62662654	-	1281	antisense	novel transcript	-
ENSG00000172073	0	0	0	0	4.03196	0	0	1.34399	-2.90349	0.464891	1	TEX37	2	88524651	88529584	+	795	protein_coding	testis expressed 37 [Source:HGNC Symbol;Acc:HGNC:26341]	-
ENSG00000266063	0	0	0	0	4.03196	0	0	1.34399	-2.90349	0.464891	1	MIR4771-2	2	111771061	111771134	-	74	miRNA	microRNA 4771-2 [Source:HGNC Symbol;Acc:HGNC:41774]	-
ENSG00000180152	0	0	0	0	4.03196	0	0	1.34399	-2.90349	0.464891	1	XIAPP3	2	112853328	112854122	+	795	processed_pseudogene	X-linked inhibitor of apoptosis pseudogene 3 [Source:HGNC Symbol;Acc:HGNC:52377]	-
ENSG00000285155	0	0	0	0	4.03196	0	0	1.34399	-2.90349	0.464891	1	AC092153.1	2	160141981	160271888	-	2183	processed_transcript	novel transcript	-
ENSG00000238829	0	0	0	0	4.03196	0	0	1.34399	-2.90349	0.464891	1	RNU7-45P	2	201141904	201141966	+	63	snRNA	RNA, U7 small nuclear 45 pseudogene [Source:HGNC Symbol;Acc:HGNC:34141]	-
ENSG00000213090	0	0	0	0	4.03196	0	0	1.34399	-2.90349	0.464891	1	AC007256.1	2	201410544	201413308	-	2765	processed_pseudogene	SCY1-like 2 (S. cerevisiae) (SCYL2) pseudogene	-
ENSG00000215023	0	0	0	0	4.03196	0	0	1.34399	-2.90349	0.464891	1	AC131097.1	2	241800916	241801907	-	739	antisense	novel transcript	-
ENSG00000180929	0	0	0	0	4.03196	0	0	1.34399	-2.90349	0.464891	1	GPR62	3	51955314	51957504	+	2191	protein_coding	G protein-coupled receptor 62 [Source:HGNC Symbol;Acc:HGNC:13301]	-
ENSG00000285685	0	0	0	0	4.03196	0	0	1.34399	-2.90349	0.464891	1	AC115284.3	3	52046763	52048657	+	928	lincRNA		-
ENSG00000178772	0	0	0	0	4.03196	0	0	1.34399	-2.90349	0.464891	1	CPN2	3	194339765	194351328	-	3028	protein_coding	carboxypeptidase N subunit 2 [Source:HGNC Symbol;Acc:HGNC:2313]	-
ENSG00000249767	0	0	0	0	4.03196	0	0	1.34399	-2.90349	0.464891	1	ENPP7P10	4	9079023	9141608	+	933	unprocessed_pseudogene	ectonucleotide pyrophosphatase/phosphodiesterase 7 pseudogene 10 [Source:HGNC Symbol;Acc:HGNC:48693]	-
ENSG00000242197	0	0	0	0	4.03196	0	0	1.34399	-2.90349	0.464891	1	AC098869.1	4	40491733	40492024	+	292	processed_pseudogene	ribosomal protein L37 (RPL37) pseudogene	-
ENSG00000249212	0	0	0	0	4.03196	0	0	1.34399	-2.90349	0.464891	1	ATP1B1P1	4	42029209	42030123	+	915	unprocessed_pseudogene	ATPase Na+/K+ transporting subunit beta 1 pseudogene 1 [Source:HGNC Symbol;Acc:HGNC:809]	-
ENSG00000249055	0	0	0	0	4.03196	0	0	1.34399	-2.90349	0.464891	1	TBCAP3	4	98909537	98909848	-	312	transcribed_processed_pseudogene	tubulin folding cofactor A pseudogene 3 [Source:HGNC Symbol;Acc:HGNC:42632]	-
ENSG00000248373	0	0	0	0	4.03196	0	0	1.34399	-2.90349	0.464891	1	AC096577.1	4	104907357	105120000	+	1038	lincRNA	novel transcript	-
ENSG00000251586	0	0	0	0	4.03196	0	0	1.34399	-2.90349	0.464891	1	TET2-AS1	4	105171354	105178063	-	537	antisense	TET2 antisense RNA 1 [Source:HGNC Symbol;Acc:HGNC:41125]	-
ENSG00000251073	0	0	0	0	4.03196	0	0	1.34399	-2.90349	0.464891	1	NUDT19P5	4	158182825	158183393	+	569	processed_pseudogene	nudix hydrolase 19 pseudogene 5 [Source:HGNC Symbol;Acc:HGNC:43589]	-
ENSG00000251596	0	0	0	0	4.03196	0	0	1.34399	-2.90349	0.464891	1	HADHAP1	4	165404067	165406350	-	2284	processed_pseudogene	hydroxyacyl-CoA dehydrogenase/3-ketoacyl-CoA thiolase/enoyl-CoA hydratase (trifunctional protein), alpha subunit pseudogene 1 [Source:HGNC Symbol;Acc:HGNC:4802]	-
ENSG00000271410	0	0	0	0	4.03196	0	0	1.34399	-2.90349	0.464891	1	AC020728.1	5	55356308	55357523	-	1216	processed_pseudogene	protein serine kinase H1 (PSKH1) pseudogene	-
ENSG00000250472	0	0	0	0	4.03196	0	0	1.34399	-2.90349	0.464891	1	TRIM36-IT1	5	115148764	115149644	-	881	sense_intronic	TRIM36 intronic transcript 1 [Source:HGNC Symbol;Acc:HGNC:41422]	-
ENSG00000074317	0	0	0	0	4.03196	0	0	1.34399	-2.90349	0.464891	1	SNCB	5	176620084	176630556	-	2006	protein_coding	synuclein beta [Source:HGNC Symbol;Acc:HGNC:11140]	-
ENSG00000282024	0	0	0	0	4.03196	0	0	1.34399	-2.90349	0.464891	1	AL009031.1	6	16259101	16264553	-	1667	antisense	novel transcript, antisense to GMPR	-
ENSG00000243729	0	0	0	0	4.03196	0	0	1.34399	-2.90349	0.464891	1	OR5V1	6	29353749	29431967	-	2981	protein_coding	olfactory receptor family 5 subfamily V member 1 [Source:HGNC Symbol;Acc:HGNC:13972]	-
ENSG00000228124	0	0	0	0	4.03196	0	0	1.34399	-2.90349	0.464891	1	AL096678.1	6	89673469	89675783	+	472	antisense	novel transcript	-
ENSG00000164451	0	0	0	0	4.03196	0	0	1.34399	-2.90349	0.464891	1	CALHM4	6	116529013	116558868	+	1932	protein_coding	calcium homeostasis modulator family member 4 [Source:HGNC Symbol;Acc:HGNC:21094]	-
ENSG00000131015	0	0	0	0	4.03196	0	0	1.34399	-2.90349	0.464891	1	ULBP2	6	149942000	149949235	+	1349	protein_coding	UL16 binding protein 2 [Source:HGNC Symbol;Acc:HGNC:14894]	-
ENSG00000224079	0	0	0	0	4.03196	0	0	1.34399	-2.90349	0.464891	1	AC091729.1	7	1074450	1078036	+	869	antisense	novel transcript	-
ENSG00000226291	0	0	0	0	4.03196	0	0	1.34399	-2.90349	0.464891	1	AC091729.2	7	1080863	1082178	+	302	antisense	novel transcript	-
ENSG00000271098	0	0	0	0	4.03196	0	0	1.34399	-2.90349	0.464891	1	IMMP1LP3	7	2287915	2288428	+	224	processed_pseudogene	inner mitochondrial membrane peptidase subunit 1 pseudogene 3 [Source:HGNC Symbol;Acc:HGNC:51134]	-
ENSG00000273580	0	0	0	0	4.03196	0	0	1.34399	-2.90349	0.464891	1	AC087072.2	7	35933888	35934569	+	682	unprocessed_pseudogene	zinc finger protein 383 (ZNF383) pseudogene	-
ENSG00000164556	0	0	0	0	4.03196	0	0	1.34399	-2.90349	0.464891	1	FAM183BP	7	38685346	38687037	-	1595	processed_pseudogene	family with sequence similarity 183 member B, pseudogene [Source:HGNC Symbol;Acc:HGNC:34511]	-
ENSG00000270577	0	0	0	0	4.03196	0	0	1.34399	-2.90349	0.464891	1	AC006023.1	7	40115685	40115943	+	259	processed_pseudogene	HIG1 hypoxia inducible domain family, member 1A (HIGD1A) pseudogene	-
ENSG00000231537	0	0	0	0	4.03196	0	0	1.34399	-2.90349	0.464891	1	MTCO3P10	7	57167880	57168651	+	772	unprocessed_pseudogene	MT-CO3 pseudogene 10 [Source:HGNC Symbol;Acc:HGNC:52040]	-
ENSG00000272843	0	0	0	0	4.03196	0	0	1.34399	-2.90349	0.464891	1	AC211476.2	7	72924418	72925125	-	708	antisense	novel transcript, antisense to POM121	-
ENSG00000253088	0	0	0	0	4.03196	0	0	1.34399	-2.90349	0.464891	1	RF00019	7	152402780	152402893	+	114	misc_RNA		-
ENSG00000104728	0	0	0	0	4.03196	0	0	1.34399	-2.90349	0.464891	1	ARHGEF10	8	1823976	1958641	+	10792	protein_coding	Rho guanine nucleotide exchange factor 10 [Source:HGNC Symbol;Acc:HGNC:14103]	-
ENSG00000158806	0	0	0	0	4.03196	0	0	1.34399	-2.90349	0.464891	1	NPM2	8	22024125	22036897	+	2063	protein_coding	nucleophosmin/nucleoplasmin 2 [Source:HGNC Symbol;Acc:HGNC:7930]	-
ENSG00000248531	0	0	0	0	4.03196	0	0	1.34399	-2.90349	0.464891	1	NDUFA5P12	8	47164870	47165524	+	343	unprocessed_pseudogene	NADH:ubiquinone oxidoreductase subunit A5 pseudogene 12 [Source:HGNC Symbol;Acc:HGNC:48854]	-
ENSG00000240915	0	0	0	0	4.03196	0	0	1.34399	-2.90349	0.464891	1	AC120042.1	8	63013068	63014681	+	550	antisense	novel transcript	-
ENSG00000104313	0	0	0	0	4.03196	0	0	1.34399	-2.90349	0.464891	1	EYA1	8	71197433	71592025	-	9418	protein_coding	EYA transcriptional coactivator and phosphatase 1 [Source:HGNC Symbol;Acc:HGNC:3519]	-
ENSG00000230894	0	0	0	0	4.03196	0	0	1.34399	-2.90349	0.464891	1	AL133284.1	9	116568449	116586328	+	4996	antisense	novel transcript	-
ENSG00000095303	0	0	0	0	4.03196	0	0	1.34399	-2.90349	0.464891	1	PTGS1	9	122370530	122395703	+	5791	protein_coding	prostaglandin-endoperoxide synthase 1 [Source:HGNC Symbol;Acc:HGNC:9604]	-
ENSG00000201451	0	0	0	0	4.03196	0	0	1.34399	-2.90349	0.464891	1	RF00019	9	133337728	133337824	-	97	misc_RNA		-
ENSG00000185863	0	0	0	0	4.03196	0	0	1.34399	-2.90349	0.464891	1	TMEM210	9	137170858	137172409	-	1139	protein_coding	transmembrane protein 210 [Source:HGNC Symbol;Acc:HGNC:34059]	-
ENSG00000189398	0	0	0	0	4.03196	0	0	1.34399	-2.90349	0.464891	1	OR7E12P	11	3390780	3391752	-	973	unprocessed_pseudogene	olfactory receptor family 7 subfamily E member 12 pseudogene [Source:HGNC Symbol;Acc:HGNC:8383]	-
ENSG00000254951	0	0	0	0	4.03196	0	0	1.34399	-2.90349	0.464891	1	AC044810.2	11	7754393	7905955	-	2822	sense_overlapping	uncharacterized LOC283299 [Source:NCBI gene;Acc:283299]	-
ENSG00000054938	0	0	0	0	4.03196	0	0	1.34399	-2.90349	0.464891	1	CHRDL2	11	74696429	74731385	-	3135	protein_coding	chordin like 2 [Source:HGNC Symbol;Acc:HGNC:24168]	-
ENSG00000238021	0	0	0	0	4.03196	0	0	1.34399	-2.90349	0.464891	1	ARMC4P1	10	27258762	27288824	+	853	transcribed_unprocessed_pseudogene	armadillo repeat containing 4 pseudogene 1 [Source:HGNC Symbol;Acc:HGNC:44937]	-
ENSG00000232554	0	0	0	0	4.03196	0	0	1.34399	-2.90349	0.464891	1	RSU1P2	10	45099487	45154596	-	3274	transcribed_unprocessed_pseudogene	Ras suppressor protein 1 pseudogene 2 [Source:HGNC Symbol;Acc:HGNC:44391]	-
ENSG00000234369	0	0	0	0	4.03196	0	0	1.34399	-2.90349	0.464891	1	TATDN1P1	10	63222155	63223045	+	891	processed_pseudogene	TatD DNase domain containing 1 pseudogene 1 [Source:HGNC Symbol;Acc:HGNC:45058]	-
ENSG00000156574	0	0	0	0	4.03196	0	0	1.34399	-2.90349	0.464891	1	NODAL	10	70432315	70447951	-	1693	protein_coding	nodal growth differentiation factor [Source:HGNC Symbol;Acc:HGNC:7865]	-
ENSG00000166220	0	0	0	0	4.03196	0	0	1.34399	-2.90349	0.464891	1	TBATA	10	70771239	70785401	-	1717	protein_coding	thymus, brain and testes associated [Source:HGNC Symbol;Acc:HGNC:23511]	-
ENSG00000229659	0	0	0	0	4.03196	0	0	1.34399	-2.90349	0.464891	1	RPL26P6	10	73422259	73422696	-	438	processed_pseudogene	ribosomal protein L26 pseudogene 6 [Source:HGNC Symbol;Acc:HGNC:34023]	-
ENSG00000258096	0	0	0	0	4.03196	0	0	1.34399	-2.90349	0.464891	1	AC025031.2	12	46371463	46373778	+	627	antisense	novel transcript, antisense to SLC38A2	-
ENSG00000123388	0	0	0	0	4.03196	0	0	1.34399	-2.90349	0.464891	1	HOXC11	12	53973126	53977643	+	3265	protein_coding	homeobox C11 [Source:HGNC Symbol;Acc:HGNC:5123]	Others
ENSG00000246363	0	0	0	0	4.03196	0	0	1.34399	-2.90349	0.464891	1	LINC02458	12	89010681	89019679	-	2941	lincRNA	long intergenic non-protein coding RNA 2458 [Source:HGNC Symbol;Acc:HGNC:53394]	-
ENSG00000214760	0	0	0	0	4.03196	0	0	1.34399	-2.90349	0.464891	1	RPL21P1	12	122364782	122365632	+	476	processed_pseudogene	ribosomal protein L21 pseudogene 1 [Source:HGNC Symbol;Acc:HGNC:10314]	-
ENSG00000279817	0	0	0	0	4.03196	0	0	1.34399	-2.90349	0.464891	1	AC073911.3	12	133077762	133078392	-	631	TEC	novel transcript	-
ENSG00000264864	0	0	0	0	4.03196	0	0	1.34399	-2.90349	0.464891	1	MIR3613	13	49996415	49996501	-	87	miRNA	microRNA 3613 [Source:HGNC Symbol;Acc:HGNC:38964]	-
ENSG00000258777	0	0	0	0	4.03196	0	0	1.34399	-2.90349	0.464891	1	HIF1A-AS1	14	61681041	61695823	-	652	lincRNA	HIF1A antisense RNA 1 [Source:HGNC Symbol;Acc:HGNC:43014]	-
ENSG00000104059	0	0	0	0	4.03196	0	0	1.34399	-2.90349	0.464891	1	FAM189A1	15	29120254	29570723	-	5545	protein_coding	family with sequence similarity 189 member A1 [Source:HGNC Symbol;Acc:HGNC:29075]	-
ENSG00000259240	0	0	0	0	4.03196	0	0	1.34399	-2.90349	0.464891	1	MIR4713HG	15	51037488	51293912	+	561	lincRNA	MIR4713 host gene [Source:HGNC Symbol;Acc:HGNC:53124]	-
ENSG00000259440	0	0	0	0	4.03196	0	0	1.34399	-2.90349	0.464891	1	NPM1P43	15	73161779	73162928	-	786	processed_pseudogene	nucleophosmin 1 pseudogene 43 [Source:HGNC Symbol;Acc:HGNC:45222]	-
ENSG00000260337	0	0	0	0	4.03196	0	0	1.34399	-2.90349	0.464891	1	AC091544.4	15	92592574	92596462	-	3889	processed_transcript	novel transcript	-
ENSG00000261243	0	0	0	0	4.03196	0	0	1.34399	-2.90349	0.464891	1	AC022165.1	16	84495599	84497495	+	596	antisense	novel transcript, antisense to KIAA1609	-
ENSG00000235085	0	0	0	0	4.03196	0	0	1.34399	-2.90349	0.464891	1	AC091153.2	17	4673830	4696831	+	428	antisense	novel transcript, antisense to PELP1	-
ENSG00000267532	0	0	0	0	4.03196	0	0	1.34399	-2.90349	0.464891	1	MIR497HG	17	7015818	7019659	-	3842	antisense	mir-497-195 cluster host gene [Source:HGNC Symbol;Acc:HGNC:39523]	-
ENSG00000161594	0	0	0	0	4.03196	0	0	1.34399	-2.90349	0.464891	1	KLHL10	17	41835685	41848384	+	2370	protein_coding	kelch like family member 10 [Source:HGNC Symbol;Acc:HGNC:18829]	-
ENSG00000233746	0	0	0	0	4.03196	0	0	1.34399	-2.90349	0.464891	1	LINC00656	20	23125068	23132621	-	1896	lincRNA	long intergenic non-protein coding RNA 656 [Source:HGNC Symbol;Acc:HGNC:27304]	-
ENSG00000168703	0	0	0	0	4.03196	0	0	1.34399	-2.90349	0.464891	1	WFDC12	20	45123425	45124465	-	775	protein_coding	WAP four-disulfide core domain 12 [Source:HGNC Symbol;Acc:HGNC:16115]	-
ENSG00000223669	0	0	0	0	4.03196	0	0	1.34399	-2.90349	0.464891	1	AL357033.2	20	62732566	62735347	-	739	antisense	novel transcript	-
ENSG00000273733	0	0	0	0	4.03196	0	0	1.34399	-2.90349	0.464891	1	AC011472.4	19	11221083	11221573	+	491	antisense	novel transcript, antisense to DOCK6	-
ENSG00000267179	0	0	0	0	4.03196	0	0	1.34399	-2.90349	0.464891	1	AC008770.2	19	11925075	11979290	+	2219	protein_coding	novel protein	zf-C2H2
ENSG00000267629	0	0	0	0	4.03196	0	0	1.34399	-2.90349	0.464891	1	AC138430.1	19	19254748	19273369	-	5409	processed_transcript	novel transcript, readthrough between TM6SF2 and HAPLN4	-
ENSG00000268499	0	0	0	0	4.03196	0	0	1.34399	-2.90349	0.464891	1	AC011479.2	19	38199836	38200934	+	432	sense_intronic	novel transcript, sense intronic to SIPA1L3	-
ENSG00000237299	0	0	0	0	4.03196	0	0	1.34399	-2.90349	0.464891	1	AP000534.2	22	15541436	15578006	+	568	unprocessed_pseudogene	male sterility domain containing 1 (MLSTD1) pseudogene	-
ENSG00000278655	0	0	0	0	4.03196	0	0	1.34399	-2.90349	0.464891	1	AP000346.4	22	23607041	23608407	+	381	unprocessed_pseudogene	rhabdoid tumor deletion region gene 1 (RTDR1) pseudogene	-
ENSG00000100249	0	0	0	0	4.03196	0	0	1.34399	-2.90349	0.464891	1	C22orf31	22	29058672	29061844	-	995	protein_coding	chromosome 22 open reading frame 31 [Source:HGNC Symbol;Acc:HGNC:26931]	-
ENSG00000212939	0	0	0	0	4.03196	0	0	1.34399	-2.90349	0.464891	1	Z97192.1	22	49548681	49556473	+	3894	lincRNA	novel transcript	-
ENSG00000215559	0	0	0	0	4.03196	0	0	1.34399	-2.90349	0.464891	1	ANKRD20A11P	21	13909574	13980437	-	4842	transcribed_unprocessed_pseudogene	ankyrin repeat domain 20 family member A11, pseudogene [Source:HGNC Symbol;Acc:HGNC:42024]	-
ENSG00000234509	0	0	0	0	4.03196	0	0	1.34399	-2.90349	0.464891	1	AP000253.1	21	31653593	31659500	-	2233	lincRNA	novel transcript	-
ENSG00000267857	0	0	0	0	4.03196	0	0	1.34399	-2.90349	0.464891	1	AL133499.1	21	45100487	45101094	-	608	lincRNA	novel transcript	-
ENSG00000212452	0.902483	2.12006	0	2.0187	11.0879	9.12547	1.00751	7.41069	-2.90018	0.0703411	1	SNORD69	3	52692736	52692812	+	77	snoRNA	small nucleolar RNA, C/D box 69 [Source:HGNC Symbol;Acc:HGNC:32730]	-
ENSG00000249456	0.902483	0	0.973747	3.02805	10.0799	1.01394	0.62541	4.7073	-2.88714	0.142913	1	AL731577.2	10	124917143	124942881	+	555	sense_overlapping	novel transcript, sense overlapping ZRANB1	-
ENSG00000207563	0	2.12006	0	1.00935	13.1039	1.01394	0.706686	5.04239	-2.88121	0.166218	1	MIR23B	9	95085208	95085304	+	97	miRNA	microRNA 23b [Source:HGNC Symbol;Acc:HGNC:31606]	-
ENSG00000224097	0	2.12006	0	5.04674	10.0799	0	0.706686	5.04222	-2.87867	0.180326	1	AC021148.1	4	39480255	39481905	+	1651	transcribed_processed_pseudogene	WD repeat domain 5 pseudogene [Source:NCBI gene;Acc:401127]	-
ENSG00000272829	0	2.12006	0	5.04674	10.0799	0	0.706686	5.04222	-2.87867	0.180326	1	AC002470.1	22	20981361	20981755	-	395	lincRNA	novel transcript	-
ENSG00000224294	8.12234	8.48023	13.6325	75.7011	74.5913	71.9898	10.0783	74.0941	-2.87835	7.94211e-09	1.33112e-06	PINCR	X	43176994	43226598	+	2228	lincRNA	p53-induced noncoding RNA [Source:HGNC Symbol;Acc:HGNC:53590]	-
ENSG00000250889	0	1.06003	7.78997	10.0935	16.1279	38.5298	2.95	21.5837	-2.87424	0.00799625	1	LINC01336	5	75047719	75052843	-	793	lincRNA	long intergenic non-protein coding RNA 1336 [Source:HGNC Symbol;Acc:HGNC:50543]	-
ENSG00000269729	0	5.30015	0.973747	7.06544	22.1758	15.2091	2.0913	14.8168	-2.86338	0.0174703	1	AC006262.2	19	46163893	46180647	-	849	lincRNA	novel transcript	-
ENSG00000268062	0	0	1.94749	5.04674	0	9.12547	0.649164	4.72407	-2.86129	0.192503	1	SRP14P4	1	171345105	171345307	-	203	processed_pseudogene	signal recognition particle 14 pseudogene 4 [Source:HGNC Symbol;Acc:HGNC:53770]	-
ENSG00000233597	0	0	1.94749	3.02805	3.02397	8.11153	0.649164	4.72118	-2.86029	0.1524	1	AC133435.1	3	142043623	142044198	-	576	processed_pseudogene	ribosomal protein L19 (RPL19) pseudogene	-
ENSG00000221491	0	0	1.94749	10.0935	0	4.05576	0.649164	4.71642	-2.85914	0.194627	1	SNORA2C	12	48654382	48654518	-	137	snoRNA	small nucleolar RNA, H/ACA box 2C [Source:HGNC Symbol;Acc:HGNC:32624]	-
ENSG00000199331	0	0	3.89499	11.1028	12.0959	5.06971	1.29833	9.42281	-2.85767	0.0563258	1	RF00019	9	109042386	109042487	-	102	misc_RNA		-
ENSG00000121858	0	0	2.92124	12.1122	9.07192	0	0.973747	7.06137	-2.85671	0.131158	1	TNFSF10	3	172505508	172523507	-	3473	protein_coding	TNF superfamily member 10 [Source:HGNC Symbol;Acc:HGNC:11925]	-
ENSG00000282975	0	0	1.94749	6.05609	8.06393	0	0.649164	4.70667	-2.85637	0.192714	1	LINC02034	3	127537937	127540485	+	760	lincRNA	long intergenic non-protein coding RNA 2034 [Source:HGNC Symbol;Acc:HGNC:52868]	-
ENSG00000260742	3.60993	2.12006	0	18.1683	2.01598	21.2928	1.91	13.8257	-2.84554	0.0258993	1	AC009962.1	2	181887851	181891663	-	3813	antisense	novel transcript, antisense to SSFA2	-
ENSG00000253931	4.51241	0	0	9.08414	15.1199	9.12547	1.50414	11.1098	-2.84245	0.0409321	1	AC105118.1	8	143412749	143417054	+	544	antisense	novel transcript	-
ENSG00000278704	1.80497	0	1.94749	5.04674	17.1358	5.06971	1.25082	9.0841	-2.83673	0.0488206	1	BX004987.1	GL000009.2	56140	58376	-	2237	protein_coding		-
ENSG00000277452	1.80497	0	0	3.02805	0	10.1394	0.601655	4.38915	-2.82632	0.212692	1	RN7SL473P	1	150566562	150566860	-	299	misc_RNA	RNA, 7SL, cytoplasmic 473, pseudogene [Source:HGNC Symbol;Acc:HGNC:46489]	-
ENSG00000280069	1.80497	0	0	12.1122	0	1.01394	0.601655	4.37537	-2.82388	0.225577	1	AC127024.8	17	30738182	30740275	+	2094	TEC	TEC	-
ENSG00000162552	1.80497	0	0	11.1028	2.01598	0	0.601655	4.37294	-2.82203	0.217937	1	WNT4	1	22117305	22143969	-	4527	protein_coding	Wnt family member 4 [Source:HGNC Symbol;Acc:HGNC:12783]	-
ENSG00000215493	7.21986	2.12006	2.92124	24.2244	41.3276	22.3067	4.08705	29.2862	-2.82169	0.00048608	0.0137544	AC007731.2	22	20450122	20451824	+	1703	processed_pseudogene	kelch-like 12 (Drosophila) (KLH12) pseudogene	-
ENSG00000272347	3.60993	0	0	10.0935	9.07192	7.09759	1.20331	8.75433	-2.81891	0.0633265	1	AC116351.2	5	1005039	1006623	+	1585	lincRNA	novel transcript	-
ENSG00000285035	0	1.06003	0.973747	0	14.1119	0	0.677925	4.70396	-2.81437	0.22381	1	AC091057.7	15	30644633	30723495	+	675	transcribed_unprocessed_pseudogene	Serine/threonine-protein kinase ULK4 (ULK4), pseudogene	-
ENSG00000260329	2.70745	1.06003	0.973747	9.08414	13.1039	11.1534	1.58041	11.1138	-2.79628	0.0230456	1	AC007541.1	12	106954029	106955497	-	1469	antisense	novel transcript, antisense to C12orf23	-
ENSG00000250069	2.70745	0	0	10.0935	0	9.12547	0.902483	6.40632	-2.79025	0.151718	1	AC011379.1	5	140200163	140203187	+	3025	sense_intronic	novel transcript	-
ENSG00000227230	0	2.12006	0	5.04674	3.02397	6.08365	0.706686	4.71812	-2.78959	0.15702	1	AL606534.1	1	243135898	243140588	+	694	antisense	novel transcript	-
ENSG00000214249	0	2.12006	0	6.05609	2.01598	6.08365	0.706686	4.71857	-2.789	0.160613	1	CTAGE11P	13	75237944	75240296	-	2353	processed_pseudogene	CTAGE family member 11, pseudogene [Source:HGNC Symbol;Acc:HGNC:37293]	-
ENSG00000285825	0	2.12006	0	4.03739	6.04795	4.05576	0.706686	4.7137	-2.78857	0.156208	1	AP003501.3	11	124950331	124953555	-	952	lincRNA	novel transcript	-
ENSG00000167995	0	2.12006	0	1.00935	4.03196	9.12547	0.706686	4.72226	-2.78799	0.171066	1	BEST1	11	61949821	61965515	+	8930	protein_coding	bestrophin 1 [Source:HGNC Symbol;Acc:HGNC:12703]	-
ENSG00000284837	0	2.12006	0	5.04674	7.05594	2.02788	0.706686	4.71019	-2.78656	0.161564	1	AC007846.1	17	5772234	5930696	+	1821	lincRNA	uncharacterized LOC339166 [Source:NCBI gene;Acc:339166]	-
ENSG00000233170	0	3.18009	0	3.02805	11.0879	7.09759	1.06003	7.07118	-2.78451	0.0990814	1	AC138356.2	8	37747338	37748004	-	667	processed_pseudogene	chromosome X open reading frame 56 (CXorf56) pseudogene	-
ENSG00000146001	2.70745	0	0	13.1215	5.03996	1.01394	0.902483	6.39181	-2.78303	0.127152	1	PCDHB18P	5	141234333	141237529	+	3197	transcribed_unprocessed_pseudogene	protocadherin beta 18 pseudogene [Source:HGNC Symbol;Acc:HGNC:14548]	-
ENSG00000225091	0	5.30015	0	9.08414	10.0799	16.2231	1.76672	11.7957	-2.78234	0.0415368	1	SNORA71A	20	38427309	38427442	-	134	snoRNA	small nucleolar RNA, H/ACA box 71A [Source:HGNC Symbol;Acc:HGNC:10232]	-
ENSG00000184113	2.70745	0	0	5.04674	5.03996	9.12547	0.902483	6.40406	-2.7818	0.107659	1	CLDN5	22	19523024	19527545	-	3429	protein_coding	claudin 5 [Source:HGNC Symbol;Acc:HGNC:2047]	-
ENSG00000136928	0	2.12006	1.94749	6.05609	11.0879	10.1394	1.35585	9.09447	-2.77143	0.0470279	1	GABBR2	9	98288082	98709197	-	7632	protein_coding	gamma-aminobutyric acid type B receptor subunit 2 [Source:HGNC Symbol;Acc:HGNC:4507]	-
ENSG00000269925	0.902483	4.24012	0	12.1122	17.1358	5.06971	1.7142	11.4392	-2.76908	0.0355593	1	Z98884.2	1	7776383	7776775	+	393	sense_intronic	novel transcript, sense intronic to VAMP3	-
ENSG00000186847	26.172	23.3206	22.3962	134.243	197.566	158.175	23.9629	163.328	-2.76718	1.61765e-15	1.17486e-12	KRT14	17	41582279	41586921	-	2281	protein_coding	keratin 14 [Source:HGNC Symbol;Acc:HGNC:6416]	-
ENSG00000276950	9.02483	1.06003	10.7112	57.5329	36.2877	48.6692	6.93202	47.4966	-2.76	4.17533e-05	0.00200677	GSTT4	22	23998401	24005453	-	2028	protein_coding	glutathione S-transferase theta 4 [Source:HGNC Symbol;Acc:HGNC:26930]	-
ENSG00000277463	0.902483	0	0	0	0	7.09759	0.300828	2.36586	-2.75698	0.37285	1	AC080038.2	17	62626031	62626453	+	423	lincRNA	novel transcript	-
ENSG00000236235	0.902483	0	0	0	0	7.09759	0.300828	2.36586	-2.75698	0.37285	1	AP000542.1	22	15290718	15297196	+	371	unprocessed_pseudogene	Ankyrin repeat domain 30A (ANKRD30A) pseudogene	-
ENSG00000256293	0	0	0.973747	0	0	7.09759	0.324582	2.36586	-2.75698	0.371352	1	AC135279.2	12	64338178	64338797	-	620	processed_pseudogene	ATPase, H+ transporting, lysosomal 31kDa, V1 subunit E1 (ATP6V1E1) pseudogene	-
ENSG00000197990	0	1.06003	0	0	0	7.09759	0.353343	2.36586	-2.75698	0.369558	1	ZNF734P	7	63449819	63456687	+	1534	unprocessed_pseudogene	zinc finger protein 734, pseudogene [Source:HGNC Symbol;Acc:HGNC:32465]	-
ENSG00000233718	0.902483	0	0	2.0187	0	5.06971	0.300828	2.3628	-2.7552	0.327369	1	MYCNOS	2	15921037	15942249	-	2413	antisense	MYCN opposite strand [Source:HGNC Symbol;Acc:HGNC:16911]	-
ENSG00000187824	0.902483	0	0	2.0187	0	5.06971	0.300828	2.3628	-2.7552	0.327369	1	TMEM220	17	10699015	10730316	-	3508	protein_coding	transmembrane protein 220 [Source:HGNC Symbol;Acc:HGNC:33757]	-
ENSG00000270469	0.902483	0	0	2.0187	0	5.06971	0.300828	2.3628	-2.7552	0.327369	1	AC006557.5	18	14053951	14054761	+	811	processed_pseudogene	non-SMC element 4 homolog A (S. cerevisiae), pseudogene	-
ENSG00000151655	0	0	0.973747	1.00935	1.00799	5.06971	0.324582	2.36235	-2.7549	0.293902	1	ITIH2	10	7703269	7749520	+	3378	protein_coding	inter-alpha-trypsin inhibitor heavy chain 2 [Source:HGNC Symbol;Acc:HGNC:6167]	-
ENSG00000257613	0.902483	0	0	0	2.01598	5.06971	0.300828	2.3619	-2.75469	0.327508	1	LINC01481	12	70219132	70221862	-	629	lincRNA	long intergenic non-protein coding RNA 1481 [Source:HGNC Symbol;Acc:HGNC:51126]	-
ENSG00000228663	0.902483	0	0	3.02805	0	4.05576	0.300828	2.36127	-2.75434	0.325612	1	PSMD10P1	20	50913731	50914411	+	681	processed_pseudogene	proteasome 26S subunit, non-ATPase, 10 pseudogene 1 [Source:HGNC Symbol;Acc:HGNC:16602]	-
ENSG00000273012	0	0	0.973747	3.02805	0	4.05576	0.324582	2.36127	-2.75434	0.324132	1	AL353600.1	10	33341655	33341905	+	251	lincRNA	novel transcript	-
ENSG00000237807	0.902483	0	0	0	3.02397	4.05576	0.300828	2.35991	-2.75358	0.32582	1	AC022034.1	8	53515171	53523931	-	2387	lincRNA	novel transcript	-
ENSG00000274364	0	0	0.973747	1.00935	3.02397	3.04182	0.324582	2.35838	-2.75273	0.287253	1	AL110115.1	20	31535263	31535626	+	364	sense_intronic	novel transcript, sense intronic to HM13	-
ENSG00000278635	0	0	0.973747	5.04674	0	2.02788	0.324582	2.35821	-2.75263	0.326601	1	AC141557.2	12	9415641	9416718	+	482	unprocessed_pseudogene	WAS protein family homolog 1 (WASH1) pseudogene	-
ENSG00000252200	0	0	0.973747	5.04674	0	2.02788	0.324582	2.35821	-2.75263	0.326601	1	RF00285	19	44725984	44726058	-	75	snoRNA		-
ENSG00000173641	0	0	1.94749	7.06544	2.01598	4.05576	0.649164	4.37906	-2.75195	0.17845	1	HSPB7	1	16014028	16019594	-	3910	protein_coding	heat shock protein family B (small) member 7 [Source:HGNC Symbol;Acc:HGNC:5249]	-
ENSG00000284188	0.902483	0	0	7.06544	0	0	0.300828	2.35515	-2.75089	0.374525	1	AL451007.3	1	244729898	244730962	-	1065	protein_coding	novel protein	-
ENSG00000273302	0.902483	0	0	7.06544	0	0	0.300828	2.35515	-2.75089	0.374525	1	AC016747.3	2	61199979	61200769	+	791	sense_intronic	novel transcript	-
ENSG00000248641	0.902483	0	0	7.06544	0	0	0.300828	2.35515	-2.75089	0.374525	1	HMGA1P2	4	73098822	73099145	+	324	processed_pseudogene	high mobility group AT-hook 1 pseudogene 2 [Source:HGNC Symbol;Acc:HGNC:13322]	-
ENSG00000149599	0.902483	0	0	6.05609	1.00799	0	0.300828	2.35469	-2.75066	0.334277	1	DUSP15	20	31847637	31870747	-	3791	protein_coding	dual specificity phosphatase 15 [Source:HGNC Symbol;Acc:HGNC:16236]	-
ENSG00000227379	0.902483	0	0	4.03739	3.02397	0	0.300828	2.35379	-2.75017	0.326762	1	PPIAP2	20	25368275	25368766	-	492	processed_pseudogene	peptidylprolyl isomerase A pseudogene 2 [Source:HGNC Symbol;Acc:HGNC:16542]	-
ENSG00000224727	0	0	1.94749	6.05609	6.04795	1.01394	0.649164	4.37266	-2.75006	0.185514	1	FCF1P7	1	243267257	243268119	-	558	processed_pseudogene	FCF1 pseudogene 7 [Source:HGNC Symbol;Acc:HGNC:44619]	-
ENSG00000269243	0.902483	0	0	2.0187	5.03996	0	0.300828	2.35288	-2.74966	0.328892	1	AC008894.2	19	16123661	16139892	-	3927	antisense	novel transcript, antisense RAB8A	-
ENSG00000099998	0	0	1.94749	6.05609	7.05594	0	0.649164	4.37068	-2.74955	0.218824	1	GGT5	22	24219654	24245142	-	6054	protein_coding	gamma-glutamyltransferase 5 [Source:HGNC Symbol;Acc:HGNC:4260]	-
ENSG00000266936	0	1.06003	0	0	7.05594	0	0.353343	2.35198	-2.74909	0.37171	1	AC011442.1	19	11010917	11016011	-	366	antisense	novel transcript, antisense to SMARCA4	-
ENSG00000226944	0	0	0.973747	0	7.05594	0	0.324582	2.35198	-2.74909	0.373515	1	AL031847.1	1	6204840	6205780	-	378	antisense	uncharacterized LOC102724450 [Source:NCBI gene;Acc:102724450]	-
ENSG00000283398	0.902483	0	0	0	7.05594	0	0.300828	2.35198	-2.74908	0.375021	1	AC114737.3	7	76960571	76978658	+	570	processed_transcript	novel transcript	-
ENSG00000270259	0.902483	0	0	0	7.05594	0	0.300828	2.35198	-2.74908	0.375021	1	BX255925.2	9	137286112	137287236	+	515	processed_pseudogene	DSN1, MIND kinetochore complex component, homolog (S. cerevisiae) (DSN1) pseudogene	-
ENSG00000007237	1.80497	5.30015	1.94749	24.2244	23.1838	12.1673	3.01753	19.8585	-2.73757	0.00389183	1	GAS7	17	9910609	10198551	-	10100	protein_coding	growth arrest specific 7 [Source:HGNC Symbol;Acc:HGNC:4169]	-
ENSG00000252212	1.80497	0	0	0	0	12.1673	0.601655	4.05576	-2.71977	0.289011	1	RNU2-58P	17	59129276	59129458	-	183	snRNA	RNA, U2 small nuclear 58, pseudogene [Source:HGNC Symbol;Acc:HGNC:48551]	-
ENSG00000169474	0.902483	8.48023	6.81623	39.3646	39.3117	26.3625	5.39965	35.0129	-2.7171	0.000346215	0.0107284	SPRR1A	1	152985231	152985500	+	270	protein_coding	small proline rich protein 1A [Source:HGNC Symbol;Acc:HGNC:11259]	-
ENSG00000254409	0	1.06003	0.973747	0	4.03196	9.12547	0.677925	4.38581	-2.71619	0.199661	1	AC087521.3	11	43921059	44001157	+	2397	sense_overlapping	novel transcript, sense overlapping C11orf96	-
ENSG00000275441	1.80497	0	0	1.00935	0	11.1534	0.601655	4.05423	-2.71459	0.252732	1	AC020765.2	16	28553709	28554140	-	432	antisense	novel transcript, antisense to CCDC101	-
ENSG00000249421	2.70745	0	0	6.05609	0	12.1673	0.902483	6.07446	-2.7145	0.170933	1	ADAMTS19-AS1	5	129459559	129460689	-	786	antisense	ADAMTS19 antisense RNA 1 [Source:HGNC Symbol;Acc:HGNC:40797]	-
ENSG00000215241	1.80497	0	0	2.0187	0	10.1394	0.601655	4.0527	-2.71301	0.24509	1	LINC02449	12	8235415	8242564	+	1397	lincRNA	long intergenic non-protein coding RNA 2449 [Source:HGNC Symbol;Acc:HGNC:53381]	-
ENSG00000196557	0	0	2.92124	6.05609	10.0799	3.04182	0.973747	6.39261	-2.713	0.119334	1	CACNA1H	16	1153121	1221772	+	8606	protein_coding	calcium voltage-gated channel subunit alpha1 H [Source:HGNC Symbol;Acc:HGNC:1395]	-
ENSG00000201499	3.60993	0	0	12.1122	12.0959	0	1.20331	8.06936	-2.71202	0.130066	1	RNU6-312P	2	200881715	200881821	-	107	snRNA	RNA, U6 small nuclear 312, pseudogene [Source:HGNC Symbol;Acc:HGNC:47275]	-
ENSG00000285244	2.70745	0	0	3.02805	15.1199	0	0.902483	6.0493	-2.70996	0.179183	1	DINOL	6	36677609	36678559	-	951	bidirectional_promoter_lncRNA	damage induced long noncoding RNA [Source:HGNC Symbol;Acc:HGNC:53146]	-
ENSG00000283611	1.80497	0	0	6.05609	0	6.08365	0.601655	4.04658	-2.70991	0.237756	1	AL357140.4	1	9950572	9960787	-	444	unitary_pseudogene	novel pseudogene	-
ENSG00000212724	0	5.30015	3.89499	21.1963	29.2317	8.11153	3.06504	19.5132	-2.69408	0.00983147	1	KRTAP2-3	17	41059240	41060114	-	875	protein_coding	keratin associated protein 2-3 [Source:HGNC Symbol;Acc:HGNC:18906]	-
ENSG00000256690	2.70745	0	0.973747	1.00935	3.02397	20.2788	1.22706	8.10405	-2.69371	0.0969994	1	AP001160.1	11	62832234	62834043	+	765	antisense	uncharacterized LOC105369332 [Source:NCBI gene;Acc:105369332]	-
ENSG00000277128	5.4149	0	0	11.1028	11.0879	13.1812	1.80497	11.7907	-2.66875	0.0468029	1	AL589743.4	14	19124807	19175530	-	7344	lincRNA	novel transcript	-
ENSG00000283148	0	4.24012	0	11.1028	0	15.2091	1.41337	8.77065	-2.66745	0.127283	1	AC137936.1	3	58174478	58178374	-	845	lincRNA	novel transcript	-
ENSG00000274895	0	4.24012	1.94749	10.0935	4.03196	24.3346	2.06254	12.82	-2.66428	0.0355919	1	AC011700.1	1	213983793	213986419	-	2627	antisense	novel transcript, antisense to PROX1	-
ENSG00000273209	7.21986	1.06003	0.973747	18.1683	15.1199	26.3625	3.08455	19.8835	-2.66064	0.0072829	1	AC069148.1	2	202032770	202033537	-	768	lincRNA	novel transcript	-
ENSG00000260007	1.80497	1.06003	2.92124	7.06544	5.03996	24.3346	1.92874	12.1467	-2.64822	0.0300378	1	AC107871.1	15	68184032	68229718	-	7276	protein_coding	novel protein	-
ENSG00000225783	3.60993	0	0	5.04674	14.1119	4.05576	1.20331	7.73813	-2.64519	0.101943	1	MIAT	22	26646428	26676475	+	11829	lincRNA	myocardial infarction associated transcript [Source:HGNC Symbol;Acc:HGNC:33425]	-
ENSG00000257671	4.51241	0	0	2.0187	0	26.3625	1.50414	9.46039	-2.64259	0.389223	1	KRT7-AS	12	52245048	52247448	-	1693	antisense	KRT7 antisense RNA 1 [Source:HGNC Symbol;Acc:HGNC:52643]	-
ENSG00000272256	3.60993	0	1.94749	7.06544	9.07192	19.2649	1.85247	11.8007	-2.64245	0.0347049	1	AC044849.1	8	30082758	30083467	+	710	antisense	novel transcript, antisense to TMEM66	-
ENSG00000175820	0	0	1.94749	3.02805	0	9.12547	0.649164	4.05117	-2.63962	0.251687	1	CCDC168	13	102729369	102759070	-	21466	protein_coding	coiled-coil domain containing 168 [Source:HGNC Symbol;Acc:HGNC:26851]	-
ENSG00000250548	0	0	1.94749	4.03739	0	8.11153	0.649164	4.04964	-2.6391	0.249416	1	LINC01303	14	61556313	61570653	-	5148	lincRNA	long intergenic non-protein coding RNA 1303 [Source:HGNC Symbol;Acc:HGNC:50470]	-
ENSG00000154898	1.80497	2.12006	0	8.07479	1.00799	15.2091	1.30834	8.0973	-2.63384	0.0892511	1	CCDC144CP	17	20321164	20403557	+	8145	transcribed_processed_pseudogene	coiled-coil domain containing 144C, pseudogene [Source:HGNC Symbol;Acc:HGNC:29073]	-
ENSG00000212237	0	0	1.94749	1.00935	11.0879	0	0.649164	4.03242	-2.63348	0.265418	1	RNA5SP18	1	228647912	228648032	-	121	rRNA_pseudogene	RNA, 5S ribosomal pseudogene 18 [Source:HGNC Symbol;Acc:HGNC:42586]	-
ENSG00000244694	8.12234	6.36018	4.86873	29.2711	29.2317	61.8504	6.45042	40.1178	-2.63285	0.000105846	0.00427077	PTCHD4	6	47878028	48068689	-	5177	protein_coding	patched domain containing 4 [Source:HGNC Symbol;Acc:HGNC:21345]	-
ENSG00000262576	2.70745	0	0	15.1402	2.01598	0	0.902483	5.71874	-2.63017	0.203213	1	PCDHGA4	5	141355025	141512979	+	4887	protein_coding	protocadherin gamma subfamily A, 4 [Source:HGNC Symbol;Acc:HGNC:8702]	-
ENSG00000201388	2.70745	0	0	3.02805	14.1119	0	0.902483	5.71331	-2.62825	0.198571	1	SNORA68B	19	32608337	32608469	-	133	snoRNA	small nucleolar RNA, H/ACA box 68B [Source:HGNC Symbol;Acc:HGNC:52213]	-
ENSG00000167780	2.70745	0	0	9.08414	8.06393	0	0.902483	5.71602	-2.62778	0.190183	1	SOAT2	12	53103518	53124538	+	2044	protein_coding	sterol O-acyltransferase 2 [Source:HGNC Symbol;Acc:HGNC:11178]	-
ENSG00000257605	2.70745	0	0	3.02805	5.03996	9.12547	0.902483	5.73116	-2.62445	0.145624	1	AC073611.1	12	53298655	53300314	-	647	antisense	novel transcript, antisense to PFDN5 and C12orf10	-
ENSG00000280587	3.60993	6.36018	1.94749	15.1402	15.1199	42.5855	3.97253	24.2819	-2.62201	0.0030854	1	LINC01348	1	235065479	235074220	-	3262	lincRNA	long intergenic non-protein coding RNA 1348 [Source:HGNC Symbol;Acc:HGNC:50567]	-
ENSG00000267272	4.51241	0	3.89499	6.05609	29.2317	17.237	2.80247	17.5083	-2.62168	0.0161144	1	LINC01140	1	87129765	87169198	+	6717	lincRNA	long intergenic non-protein coding RNA 1140 [Source:HGNC Symbol;Acc:HGNC:27922]	-
ENSG00000196420	2.70745	1.06003	0.973747	9.08414	11.0879	9.12547	1.58041	9.76584	-2.61065	0.0404149	1	S100A5	1	153537147	153541765	-	784	protein_coding	S100 calcium binding protein A5 [Source:HGNC Symbol;Acc:HGNC:10495]	-
ENSG00000246640	1.80497	0	1.94749	8.07479	7.05594	8.11153	1.25082	7.74742	-2.60727	0.0735815	1	PICART1	17	50050349	50055739	-	2533	lincRNA	p53-inducible cancer-associated RNA transcript 1 [Source:NCBI gene;Acc:284080]	-
ENSG00000275560	1.80497	0	0.973747	0	17.1358	0	0.926237	5.71195	-2.60363	0.221191	1	AC008115.3	12	12718973	12719521	+	549	sense_intronic	novel transcript	-
ENSG00000276851	2.70745	2.12006	0	11.1028	7.05594	11.1534	1.60917	9.77071	-2.59744	0.0498549	1	AC002401.4	17	50094065	50094647	+	583	lincRNA	novel transcript	-
ENSG00000186207	3.60993	5.30015	0	18.1683	15.1199	20.2788	2.97003	17.8557	-2.59695	0.0111112	1	LCE5A	1	152510844	152512177	+	819	protein_coding	late cornified envelope 5A [Source:HGNC Symbol;Acc:HGNC:16614]	-
ENSG00000233217	18.0497	5.30015	17.5274	53.4955	97.7751	97.3384	13.6257	82.8697	-2.59268	5.23747e-07	5.07181e-05	MROH3P	1	200917460	200966668	+	3061	transcribed_unitary_pseudogene	maestro heat like repeat family member 3, pseudogene [Source:HGNC Symbol;Acc:HGNC:33122]	-
ENSG00000273487	1.80497	0	0	3.02805	0	8.11153	0.601655	3.71319	-2.58762	0.274217	1	AC104836.1	1	92189237	92190707	+	1293	lincRNA	novel transcript	-
ENSG00000237481	1.80497	0	0	0	4.03196	7.09759	0.601655	3.70985	-2.58616	0.272489	1	AL117350.1	1	229319403	229323087	+	640	antisense	novel transcript	-
ENSG00000266371	1.80497	0	0	0	4.03196	7.09759	0.601655	3.70985	-2.58616	0.272489	1	AC079915.1	17	31133182	31138518	+	2780	sense_intronic	novel transcript, sense intronic NF1	-
ENSG00000251287	1.80497	0	0	5.04674	0	6.08365	0.601655	3.71013	-2.58613	0.271541	1	ALG1L2	3	130081831	130113227	+	1499	protein_coding	ALG1, chitobiosyldiphosphodolichol beta-mannosyltransferase like 2 [Source:HGNC Symbol;Acc:HGNC:37258]	-
ENSG00000231851	1.80497	0	0	6.05609	0	5.06971	0.601655	3.7086	-2.58559	0.271686	1	UTAT33	2	105097052	105102944	-	609	antisense	uncharacterized LOC101927492 [Source:NCBI gene;Acc:101927492]	-
ENSG00000172508	4.51241	0	1.94749	4.03739	8.06393	27.3764	2.1533	13.1592	-2.58442	0.040361	1	CARNS1	11	67414968	67425607	+	5670	protein_coding	carnosine synthase 1 [Source:HGNC Symbol;Acc:HGNC:29268]	-
ENSG00000141449	1.80497	0	0	0	10.0799	1.01394	0.601655	3.69795	-2.58371	0.287065	1	GREB1L	18	21242242	21525417	+	10572	protein_coding	GREB1 like retinoic acid receptor coactivator [Source:HGNC Symbol;Acc:HGNC:31042]	-
ENSG00000246876	1.80497	0	0	1.00935	10.0799	0	0.601655	3.69642	-2.58317	0.287211	1	LINC02466	4	129724171	129771481	-	2456	lincRNA	long intergenic non-protein coding RNA 2466 [Source:HGNC Symbol;Acc:HGNC:53405]	-
ENSG00000232645	1.80497	0	0	4.03739	6.04795	1.01394	0.601655	3.69976	-2.57755	0.23833	1	LINC01431	20	23356594	23358116	-	841	lincRNA	long intergenic non-protein coding RNA 1431 [Source:HGNC Symbol;Acc:HGNC:50744]	-
ENSG00000260808	6.31738	0	0	14.1309	11.0879	13.1812	2.10579	12.8	-2.56762	0.048267	1	AP003096.1	11	68612899	68616711	-	1094	lincRNA	novel transcript	-
ENSG00000268535	0	2.12006	0	5.04674	1.00799	6.08365	0.706686	4.04613	-2.56253	0.224345	1	MTDHP4	19	21709522	21710191	+	670	processed_pseudogene	metadherin pseudogene 4 [Source:HGNC Symbol;Acc:HGNC:52360]	-
ENSG00000120937	24.367	54.0615	4.86873	128.187	215.71	146.008	27.7658	163.302	-2.55909	0.00259774	0.0478785	NPPB	1	11857464	11858931	-	694	protein_coding	natriuretic peptide B [Source:HGNC Symbol;Acc:HGNC:7940]	-
ENSG00000162571	3.60993	2.12006	1.94749	3.02805	21.1678	21.2928	2.55916	15.1629	-2.5588	0.0211505	1	TTLL10	1	1173884	1197935	+	3943	protein_coding	tubulin tyrosine ligase like 10 [Source:HGNC Symbol;Acc:HGNC:26693]	-
ENSG00000213144	0	4.24012	0	9.08414	6.04795	9.12547	1.41337	8.08585	-2.55847	0.0991339	1	AC084880.1	12	119194850	119195394	+	545	processed_pseudogene	PDGFA associated protein 1 (PDAP1) pseudogene	-
ENSG00000095397	0	4.24012	0	16.1496	2.01598	6.08365	1.41337	8.08307	-2.5545	0.116968	1	WHRN	9	114402080	114505450	-	5542	protein_coding	whirlin [Source:HGNC Symbol;Acc:HGNC:16361]	-
ENSG00000182584	0	2.12006	0	4.03739	8.06393	0	0.706686	4.03377	-2.55266	0.26311	1	ACTL10	20	33666498	33668525	+	2028	protein_coding	actin like 10 [Source:HGNC Symbol;Acc:HGNC:16127]	-
ENSG00000237687	0	2.12006	0	2.0187	10.0799	0	0.706686	4.03287	-2.5514	0.269898	1	LINC00686	20	62695024	62700480	-	332	lincRNA	long intergenic non-protein coding RNA 686 [Source:HGNC Symbol;Acc:HGNC:16221]	-
ENSG00000258053	2.70745	0	0	4.03739	0	12.1673	0.902483	5.40156	-2.54717	0.215673	1	AC025575.2	12	71047402	71118247	-	565	lincRNA	novel transcript	-
ENSG00000136918	2.70745	0	0	5.04674	11.0879	0	0.902483	5.37821	-2.54114	0.215009	1	WDR38	9	124853417	124857890	+	1387	protein_coding	WD repeat domain 38 [Source:HGNC Symbol;Acc:HGNC:23745]	-
ENSG00000258667	2.70745	0	0	3.02805	8.06393	5.06971	0.902483	5.38723	-2.53634	0.166283	1	HIF1A-AS2	14	61715558	61751097	-	533	lincRNA	HIF1A antisense RNA 2 [Source:HGNC Symbol;Acc:HGNC:43015]	-
ENSG00000243696	2.70745	0	0	4.03739	9.07192	3.04182	0.902483	5.38371	-2.5358	0.168378	1	AC006254.1	3	52813282	52835729	-	6315	protein_coding	novel MUSTN1-ITIH4 readthrough	-
ENSG00000145642	0.902483	0	0	0	0	6.08365	0.300828	2.02788	-2.53457	0.434202	1	SHISAL2B	5	64690308	64718090	+	1348	protein_coding	shisa like 2B [Source:HGNC Symbol;Acc:HGNC:34236]	-
ENSG00000246851	0.902483	0	0	0	0	6.08365	0.300828	2.02788	-2.53457	0.434202	1	AL157938.3	9	131189910	131194205	-	3084	antisense	novel transcript	-
ENSG00000259790	0	1.06003	0	0	0	6.08365	0.353343	2.02788	-2.53457	0.43049	1	ANP32BP1	15	75321397	75322693	-	1297	transcribed_processed_pseudogene	acidic nuclear phosphoprotein 32 family member B pseudogene 1 [Source:HGNC Symbol;Acc:HGNC:24267]	-
ENSG00000249258	0.902483	0	0	1.00935	0	5.06971	0.300828	2.02635	-2.53351	0.394532	1	AC079193.2	8	17131181	17149789	+	2292	lincRNA	novel transcript	-
ENSG00000257864	0.902483	0	0	1.00935	0	5.06971	0.300828	2.02635	-2.53351	0.394532	1	AC025030.1	12	44248432	44249004	-	573	processed_pseudogene	IQ motif containing F1 (IQCF1) pseudogene	-
ENSG00000270457	0.902483	0	0	2.0187	0	4.05576	0.300828	2.02482	-2.53251	0.389956	1	AC093424.1	1	59289303	59289640	-	338	lincRNA	novel transcript	-
ENSG00000171517	0.902483	0	0	2.0187	0	4.05576	0.300828	2.02482	-2.53251	0.389956	1	LPAR3	1	84811602	84893213	-	3543	protein_coding	lysophosphatidic acid receptor 3 [Source:HGNC Symbol;Acc:HGNC:14298]	-
ENSG00000212493	0.902483	0	0	2.0187	0	4.05576	0.300828	2.02482	-2.53251	0.389956	1	SNORD19	3	52689248	52689315	+	68	snoRNA	small nucleolar RNA, C/D box 19 [Source:HGNC Symbol;Acc:HGNC:32717]	-
ENSG00000253708	0	0	0.973747	2.0187	0	4.05576	0.324582	2.02482	-2.53251	0.388267	1	AC026979.1	8	30176554	30180888	-	583	antisense	novel transcript	-
ENSG00000236496	0	0	0.973747	2.0187	0	4.05576	0.324582	2.02482	-2.53251	0.388267	1	GPS2P1	9	2875442	2876427	-	986	processed_pseudogene	G protein pathway suppressor 2 pseudogene 1 [Source:HGNC Symbol;Acc:HGNC:49622]	-
ENSG00000142661	0	1.06003	0	2.0187	0	4.05576	0.353343	2.02482	-2.5325	0.386246	1	MYOM3	1	24056035	24112175	-	9254	protein_coding	myomesin 3 [Source:HGNC Symbol;Acc:HGNC:26679]	-
ENSG00000186188	0	0	0.973747	3.02805	0	3.04182	0.324582	2.02329	-2.53151	0.387344	1	FFAR4	10	93566665	93604480	+	4060	protein_coding	free fatty acid receptor 4 [Source:HGNC Symbol;Acc:HGNC:19061]	-
ENSG00000091536	0	1.06003	0	3.02805	0	3.04182	0.353343	2.02329	-2.53151	0.385312	1	MYO15A	17	18108706	18179806	+	20002	protein_coding	myosin XVA [Source:HGNC Symbol;Acc:HGNC:7594]	-
ENSG00000235795	0.902483	0	0	1.00935	2.01598	3.04182	0.300828	2.02238	-2.53091	0.352357	1	AC093157.2	1	100995473	100996260	+	671	antisense	novel transcript	-
ENSG00000151468	0	0	0.973747	4.03739	0	2.02788	0.324582	2.02176	-2.53052	0.388834	1	CCDC3	10	12896625	13099652	-	3683	protein_coding	coiled-coil domain containing 3 [Source:HGNC Symbol;Acc:HGNC:23813]	-
ENSG00000250290	0	1.06003	0	5.04674	0	1.01394	0.353343	2.02023	-2.52953	0.392013	1	NCAPGP1	8	120635558	120638204	-	1814	processed_pseudogene	non-SMC condensin I complex subunit G pseudogene 1 [Source:HGNC Symbol;Acc:HGNC:51904]	-
ENSG00000255052	0	1.06003	0	0	4.03196	2.02788	0.353343	2.01995	-2.52935	0.387145	1	FAM66D	8	12115782	12177550	+	918	antisense	family with sequence similarity 66 member D [Source:HGNC Symbol;Acc:HGNC:24159]	-
ENSG00000231566	0	1.06003	1.94749	9.08414	4.03196	4.05576	1.00251	5.72396	-2.52903	0.133565	1	LINC02595	X	45848074	45851490	-	375	lincRNA	long intergenic non-protein coding RNA 2595 [Source:HGNC Symbol;Acc:HGNC:53946]	-
ENSG00000250575	0	0	0.973747	2.0187	3.02397	1.01394	0.324582	2.01887	-2.52868	0.351373	1	AL732372.3	1	491225	493241	-	1239	unprocessed_pseudogene	novel pseudogene	-
ENSG00000271913	0.902483	0	0	2.0187	3.02397	1.01394	0.300828	2.01887	-2.52868	0.352997	1	AL035530.2	6	158988178	159088114	+	5659	antisense	novel transcript, antisense to TAGAP	-
ENSG00000229230	0	0	0.973747	6.05609	0	0	0.324582	2.0187	-2.5285	0.434214	1	MT1P3	20	35218009	35218185	+	177	processed_pseudogene	metallothionein 1 pseudogene 3 [Source:HGNC Symbol;Acc:HGNC:16120]	-
ENSG00000254263	0.902483	0	0	6.05609	0	0	0.300828	2.0187	-2.5285	0.43591	1	AC022973.3	8	129890465	129901758	+	467	lincRNA	novel transcript	-
ENSG00000233613	0	1.06003	0	4.03739	2.01598	0	0.353343	2.01779	-2.52795	0.387543	1	DCUN1D2-AS	13	113468901	113476135	+	373	antisense	DCUN1D2 antisense RNA [Source:HGNC Symbol;Acc:HGNC:39889]	-
ENSG00000259659	0	1.06003	0	4.03739	2.01598	0	0.353343	2.01779	-2.52795	0.387543	1	AC009996.1	15	44557829	44559188	+	653	sense_intronic	novel transcript	-
ENSG00000223821	0	1.06003	0	3.02805	3.02397	0	0.353343	2.01734	-2.52766	0.386412	1	AL603910.1	6	73492025	73492742	-	370	antisense	novel transcript	-
ENSG00000250859	0	0	0.973747	3.02805	3.02397	0	0.324582	2.01734	-2.52766	0.38845	1	HNRNPKP1	5	127511464	127512842	-	1379	processed_pseudogene	heterogeneous nuclear ribonucleoprotein K pseudogene 1 [Source:HGNC Symbol;Acc:HGNC:42374]	-
ENSG00000254791	0.902483	0	0	3.02805	3.02397	0	0.300828	2.01734	-2.52765	0.390154	1	FAR1-IT1	11	13669327	13670149	+	368	sense_intronic	FAR1 intronic transcript 1 [Source:HGNC Symbol;Acc:HGNC:41485]	-
ENSG00000180189	0.902483	0	0	3.02805	3.02397	0	0.300828	2.01734	-2.52765	0.390154	1	HMGB1P14	14	58284773	58285363	+	591	processed_pseudogene	high mobility group box 1 pseudogene 14 [Source:HGNC Symbol;Acc:HGNC:20014]	-
ENSG00000267533	0	1.06003	0	2.0187	4.03196	0	0.353343	2.01689	-2.52736	0.387711	1	AP002414.4	18	12067173	12068417	-	1148	processed_pseudogene	single stranded DNA binding protein 4 (SSBP4) pseudogene	-
ENSG00000250292	0.902483	0	0	2.0187	4.03196	0	0.300828	2.01689	-2.52736	0.391435	1	AC093844.1	4	183380345	183381705	+	1361	processed_pseudogene	chimerin (chimaerin) 1 (CHN1) pseudogene	-
ENSG00000280388	0.902483	0	0	2.0187	4.03196	0	0.300828	2.01689	-2.52736	0.391435	1	AC006330.1	7	76043977	76045963	-	1987	TEC	TEC	-
ENSG00000230568	0	0	0.973747	0	6.04795	0	0.324582	2.01598	-2.5267	0.434719	1	SF3A3P1	20	3489529	3491005	-	1477	processed_pseudogene	splicing factor 3a, subunit 3 pseudogene 1 [Source:HGNC Symbol;Acc:HGNC:16576]	-
ENSG00000251985	0.902483	0	0	0	6.04795	0	0.300828	2.01598	-2.5267	0.436416	1	RNU6-1161P	22	45624531	45624632	-	102	snRNA	RNA, U6 small nuclear 1161, pseudogene [Source:HGNC Symbol;Acc:HGNC:48124]	-
ENSG00000223711	3.60993	0	0	7.06544	6.04795	8.11153	1.20331	7.07497	-2.51583	0.120837	1	AC069213.1	3	195544048	195550581	+	1041	antisense	novel transcript	-
ENSG00000207146	3.60993	0	0	5.04674	11.0879	5.06971	1.20331	7.06812	-2.51529	0.125126	1	RF00019	X	108676951	108677057	-	107	misc_RNA		-
ENSG00000260868	0	0	1.94749	3.02805	0	8.11153	0.649164	3.71319	-2.51398	0.285554	1	LINC01960	2	174025280	174027163	+	1884	lincRNA	long intergenic non-protein coding RNA 1960 [Source:HGNC Symbol;Acc:HGNC:52785]	-
ENSG00000243789	0	0	1.94749	3.02805	0	8.11153	0.649164	3.71319	-2.51398	0.285554	1	JMJD7	15	41828085	41837581	+	1971	protein_coding	jumonji domain containing 7 [Source:HGNC Symbol;Acc:HGNC:34397]	-
ENSG00000185198	0	0	1.94749	8.07479	0	3.04182	0.649164	3.70554	-2.51125	0.286452	1	PRSS57	19	685546	695498	-	1090	protein_coding	serine protease 57 [Source:HGNC Symbol;Acc:HGNC:31397]	-
ENSG00000257800	0	0	1.94749	10.0935	0	1.01394	0.649164	3.70248	-2.51019	0.298427	1	FNBP1P1	2	74120680	74123218	+	1994	processed_pseudogene	formin binding protein 1 pseudogene 1 [Source:HGNC Symbol;Acc:HGNC:44528]	-
ENSG00000259867	12.6348	2.12006	0.973747	15.1402	36.2877	39.5437	5.24285	30.3239	-2.51012	0.0041509	0.0659352	AC105411.1	16	80155053	80563135	-	2990	antisense	uncharacterized LOC102724084 [Source:NCBI gene;Acc:102724084]	-
ENSG00000263680	4.51241	0	0	4.03739	16.1279	6.08365	1.50414	8.74963	-2.50424	0.103415	1	AC007639.1	17	72425939	72428852	+	833	lincRNA	novel transcript	-
ENSG00000273000	2.70745	0	2.92124	8.07479	24.1918	0	1.87623	10.7555	-2.50344	0.0966839	1	AP000347.2	22	23652860	23717347	-	3126	processed_transcript	novel transcript	-
ENSG00000274756	5.4149	0	0	6.05609	19.1518	6.08365	1.80497	10.4305	-2.49628	0.083078	1	AC243732.1	17	36574462	36575325	-	864	processed_pseudogene	ribosomal protein S2 (RPS2) pseudogene	-
ENSG00000226545	0	0	0	0	0	3.04182	0	1.01394	-2.49626	0.532	1	AL357552.1	1	8798475	8799506	+	415	unprocessed_pseudogene	ribosomal protein L27 (RPL27) pseudogene	-
ENSG00000231181	0	0	0	0	0	3.04182	0	1.01394	-2.49626	0.532	1	AL954705.1	1	9576427	9576985	+	559	processed_pseudogene	ribosomal protein L9 (RPL9) pseudogene	-
ENSG00000221340	0	0	0	0	0	3.04182	0	1.01394	-2.49626	0.532	1	RNU6ATAC18P	1	12569972	12570072	-	101	snRNA	RNA, U6atac small nuclear 18, pseudogene [Source:HGNC Symbol;Acc:HGNC:46917]	-
ENSG00000162438	0	0	0	0	0	3.04182	0	1.01394	-2.49626	0.532	1	CTRC	1	15438439	15449242	+	3486	protein_coding	chymotrypsin C [Source:HGNC Symbol;Acc:HGNC:2523]	-
ENSG00000236274	0	0	0	0	0	3.04182	0	1.01394	-2.49626	0.532	1	AC004865.1	1	35509742	35511438	+	1003	processed_pseudogene	zinc finger protein pseudogene	-
ENSG00000232273	0	0	0	0	0	3.04182	0	1.01394	-2.49626	0.532	1	FTH1P1	1	37544763	37545294	+	532	processed_pseudogene	ferritin heavy chain 1 pseudogene 1 [Source:HGNC Symbol;Acc:HGNC:3979]	-
ENSG00000203356	0	0	0	0	0	3.04182	0	1.01394	-2.49626	0.532	1	LINC01562	1	51195095	51235096	-	2366	lincRNA	long intergenic non-protein coding RNA 1562 [Source:HGNC Symbol;Acc:HGNC:51335]	-
ENSG00000230027	0	0	0	0	0	3.04182	0	1.01394	-2.49626	0.532	1	AC092813.2	1	76041691	76066228	+	399	lincRNA	novel transcript	-
ENSG00000233792	0	0	0	0	0	3.04182	0	1.01394	-2.49626	0.532	1	PUDPP2	1	152124016	152196699	-	1112	transcribed_processed_pseudogene	pseudouridine 5'-phosphatase pseudogene 2 [Source:HGNC Symbol;Acc:HGNC:20195]	-
ENSG00000273365	0	0	0	0	0	3.04182	0	1.01394	-2.49626	0.532	1	AL451074.6	1	165706556	165707284	-	729	lincRNA	novel transcript	-
ENSG00000285638	0	0	0	0	0	3.04182	0	1.01394	-2.49626	0.532	1	AL138927.1	1	190878145	191151410	-	2438	lincRNA	novel transcript	-
ENSG00000226251	0	0	0	0	0	3.04182	0	1.01394	-2.49626	0.532	1	AL451060.1	1	212225278	212238977	-	511	lincRNA	uncharacterized LOC101929541 [Source:NCBI gene;Acc:101929541]	-
ENSG00000272563	0	0	0	0	0	3.04182	0	1.01394	-2.49626	0.532	1	AC016745.2	2	113432600	113436042	+	3443	lincRNA	novel transcript	-
ENSG00000279957	0	0	0	0	0	3.04182	0	1.01394	-2.49626	0.532	1	AC110769.3	2	113904086	113905258	+	1173	TEC	TEC	-
ENSG00000236516	0	0	0	0	0	3.04182	0	1.01394	-2.49626	0.532	1	KLF2P4	2	131299220	131300444	-	1225	processed_pseudogene	Kruppel like factor 2 pseudogene 4 [Source:HGNC Symbol;Acc:HGNC:49283]	-
ENSG00000231079	0	0	0	0	0	3.04182	0	1.01394	-2.49626	0.532	1	AC105402.3	2	148866470	148888823	-	4156	antisense	novel transcript	-
ENSG00000273975	0	0	0	0	0	3.04182	0	1.01394	-2.49626	0.532	1	RF00017	2	201097744	201098091	+	348	misc_RNA		-
ENSG00000231249	0	0	0	0	0	3.04182	0	1.01394	-2.49626	0.532	1	ITPR1-DT	3	4490891	4493163	-	858	antisense	ITPR1 divergent transcript [Source:HGNC Symbol;Acc:HGNC:44470]	-
ENSG00000270207	0	0	0	0	0	3.04182	0	1.01394	-2.49626	0.532	1	AC068313.1	3	7606890	7607897	-	1008	antisense	novel transcript, antisense to GRM7	-
ENSG00000231552	0	0	0	0	0	3.04182	0	1.01394	-2.49626	0.532	1	IGBP1P3	3	32620903	32621902	-	1000	processed_pseudogene	immunoglobulin (CD79A) binding protein 1 pseudogene 3 [Source:HGNC Symbol;Acc:HGNC:43612]	-
ENSG00000203647	0	0	0	0	0	3.04182	0	1.01394	-2.49626	0.532	1	AC106827.1	3	66008770	66009200	-	431	processed_pseudogene	novel pseudogene	-
ENSG00000241293	0	0	0	0	0	3.04182	0	1.01394	-2.49626	0.532	1	PPATP1	3	87051192	87052738	-	1547	processed_pseudogene	phosphoribosyl pyrophosphate amidotransferase pseudogene 1 [Source:HGNC Symbol;Acc:HGNC:9239]	-
ENSG00000138483	0	0	0	0	0	3.04182	0	1.01394	-2.49626	0.532	1	CCDC54	3	107377194	107378637	+	1444	protein_coding	coiled-coil domain containing 54 [Source:HGNC Symbol;Acc:HGNC:30703]	-
ENSG00000163833	0	0	0	0	0	3.04182	0	1.01394	-2.49626	0.532	1	FBXO40	3	121593119	121630295	+	5929	protein_coding	F-box protein 40 [Source:HGNC Symbol;Acc:HGNC:29816]	-
ENSG00000228271	0	0	0	0	0	3.04182	0	1.01394	-2.49626	0.532	1	LINC02048	3	194276682	194287368	+	1771	lincRNA	long intergenic non-protein coding RNA 2048 [Source:HGNC Symbol;Acc:HGNC:52888]	-
ENSG00000174145	0	0	0	0	0	3.04182	0	1.01394	-2.49626	0.532	1	NWD2	4	37244220	37449465	+	8325	protein_coding	NACHT and WD repeat domain containing 2 [Source:HGNC Symbol;Acc:HGNC:29229]	-
ENSG00000199169	0	0	0	0	0	3.04182	0	1.01394	-2.49626	0.532	1	MIR367	4	112647874	112647941	-	68	miRNA	microRNA 367 [Source:HGNC Symbol;Acc:HGNC:31781]	-
ENSG00000241651	0	0	0	0	0	3.04182	0	1.01394	-2.49626	0.532	1	AC099340.1	4	128069014	128069612	-	599	processed_pseudogene	ribosomal protein L15 (RPL15) pseudogene	-
ENSG00000248319	0	0	0	0	0	3.04182	0	1.01394	-2.49626	0.532	1	LINC02275	4	169917761	169975902	-	4365	lincRNA	long intergenic non-protein coding RNA 2275 [Source:HGNC Symbol;Acc:HGNC:53191]	-
ENSG00000239517	0	0	0	0	0	3.04182	0	1.01394	-2.49626	0.532	1	AC116337.2	5	74931662	74931817	+	156	processed_pseudogene	ribosomal protein L39 (RPL39) pseudogene	-
ENSG00000173250	0	0	0	0	0	3.04182	0	1.01394	-2.49626	0.532	1	GPR151	5	146513103	146516190	-	3088	protein_coding	G protein-coupled receptor 151 [Source:HGNC Symbol;Acc:HGNC:23624]	-
ENSG00000234817	0	0	0	0	0	3.04182	0	1.01394	-2.49626	0.532	1	AL136309.2	6	4136072	4157385	+	2277	lincRNA	uncharacterized LOC100507506 [Source:NCBI gene;Acc:100507506]	-
ENSG00000231754	0	0	0	0	0	3.04182	0	1.01394	-2.49626	0.532	1	AL512380.1	6	21521678	21523783	-	2106	lincRNA	novel transcript	-
ENSG00000112280	0	0	0	0	0	3.04182	0	1.01394	-2.49626	0.532	1	COL9A1	6	70215061	70303083	-	7240	protein_coding	collagen type IX alpha 1 chain [Source:HGNC Symbol;Acc:HGNC:2217]	-
ENSG00000238055	0	0	0	0	0	3.04182	0	1.01394	-2.49626	0.532	1	Z98742.3	6	108318079	108318404	+	326	processed_pseudogene	ribosomal protein L36a (RPL36A) pseudogene	-
ENSG00000202343	0	0	0	0	0	3.04182	0	1.01394	-2.49626	0.532	1	RF00410	6	149594625	149594759	+	135	snoRNA		-
ENSG00000112530	0	0	0	0	0	3.04182	0	1.01394	-2.49626	0.532	1	PACRG	6	162727132	163315492	+	2612	protein_coding	parkin coregulated [Source:HGNC Symbol;Acc:HGNC:19152]	-
ENSG00000233365	0	0	0	0	0	3.04182	0	1.01394	-2.49626	0.532	1	AL121956.1	6	166236969	166256947	+	1548	lincRNA	uncharacterized LOC101929297 [Source:NCBI gene;Acc:101929297]	-
ENSG00000176381	0	0	0	0	0	3.04182	0	1.01394	-2.49626	0.532	1	PRR18	6	166305300	166308448	-	3149	protein_coding	proline rich 18 [Source:HGNC Symbol;Acc:HGNC:28574]	-
ENSG00000227544	0	0	0	0	0	3.04182	0	1.01394	-2.49626	0.532	1	AC018647.1	7	35715034	35734887	+	2849	lincRNA	uncharacterized LOC100506725 [Source:NCBI gene;Acc:100506725]	-
ENSG00000234780	0	0	0	0	0	3.04182	0	1.01394	-2.49626	0.532	1	AC245047.5	X	48197221	48199431	+	556	processed_pseudogene	ornithine aminotransferase (gyrate atrophy)(OAT) pseudogene	-
ENSG00000204131	0	0	0	0	0	3.04182	0	1.01394	-2.49626	0.532	1	NHSL2	X	71910818	72161750	+	17706	protein_coding	NHS like 2 [Source:HGNC Symbol;Acc:HGNC:33737]	-
ENSG00000231728	0	0	0	0	0	3.04182	0	1.01394	-2.49626	0.532	1	TMSB15B-AS1	X	103917411	103919548	-	1311	antisense	TMSB15B antisense RNA 1 [Source:HGNC Symbol;Acc:HGNC:53858]	-
ENSG00000254145	0	0	0	0	0	3.04182	0	1.01394	-2.49626	0.532	1	AC134698.5	8	43539137	43539472	+	336	processed_pseudogene	chromosome 2 open reading frame 14 (C2orf14) pseudogene	-
ENSG00000198846	0	0	0	0	0	3.04182	0	1.01394	-2.49626	0.532	1	TOX	8	58805418	59119208	-	4131	protein_coding	thymocyte selection associated high mobility group box [Source:HGNC Symbol;Acc:HGNC:18988]	HMG
ENSG00000104324	0	0	0	0	0	3.04182	0	1.01394	-2.49626	0.532	1	CPQ	8	96645227	97149654	+	3457	protein_coding	carboxypeptidase Q [Source:HGNC Symbol;Acc:HGNC:16910]	-
ENSG00000136929	0	0	0	0	0	3.04182	0	1.01394	-2.49626	0.532	1	HEMGN	9	97926791	97944856	-	2394	protein_coding	hemogen [Source:HGNC Symbol;Acc:HGNC:17509]	-
ENSG00000186051	0	0	0	0	0	3.04182	0	1.01394	-2.49626	0.532	1	TAL2	9	105662457	105663112	+	656	protein_coding	TAL bHLH transcription factor 2 [Source:HGNC Symbol;Acc:HGNC:11557]	bHLH
ENSG00000228948	0	0	0	0	0	3.04182	0	1.01394	-2.49626	0.532	1	SLC25A6P5	9	105849710	105851425	+	1353	processed_pseudogene	solute carrier family 25 member 6 pseudogene 5 [Source:HGNC Symbol;Acc:HGNC:43854]	-
ENSG00000243444	0	0	0	0	0	3.04182	0	1.01394	-2.49626	0.532	1	PALM2	9	109640788	109946703	+	4943	protein_coding	paralemmin 2 [Source:HGNC Symbol;Acc:HGNC:15845]	-
ENSG00000226752	0	0	0	0	0	3.04182	0	1.01394	-2.49626	0.532	1	CUTALP	9	120824828	120854385	+	7224	transcribed_unitary_pseudogene	cutA divalent cation tolerance homolog-like, pseudogene [Source:HGNC Symbol;Acc:HGNC:27367]	-
ENSG00000274510	0	0	0	0	0	3.04182	0	1.01394	-2.49626	0.532	1	RF00017	9	125417305	125417586	+	282	misc_RNA		-
ENSG00000236146	0	0	0	0	0	3.04182	0	1.01394	-2.49626	0.532	1	AL353803.3	9	129380136	129380470	-	335	processed_pseudogene	novel pseudogene	-
ENSG00000254838	0	0	0	0	0	3.04182	0	1.01394	-2.49626	0.532	1	GVINP1	11	6713536	6746439	-	8438	transcribed_unprocessed_pseudogene	GTPase, very large interferon inducible pseudogene 1 [Source:HGNC Symbol;Acc:HGNC:25813]	-
ENSG00000254662	0	0	0	0	0	3.04182	0	1.01394	-2.49626	0.532	1	AP000781.1	11	57325603	57327958	+	311	antisense	novel transcript	-
ENSG00000110076	0	0	0	0	0	3.04182	0	1.01394	-2.49626	0.532	1	NRXN2	11	64606174	64723188	-	10580	protein_coding	neurexin 2 [Source:HGNC Symbol;Acc:HGNC:8009]	-
ENSG00000254731	0	0	0	0	0	3.04182	0	1.01394	-2.49626	0.532	1	AP003059.1	11	86703099	86714092	+	432	lincRNA	novel transcript	-
ENSG00000149212	0	0	0	0	0	3.04182	0	1.01394	-2.49626	0.532	1	SESN3	11	95165513	95232541	-	10573	protein_coding	sestrin 3 [Source:HGNC Symbol;Acc:HGNC:23060]	-
ENSG00000233220	0	0	0	0	0	3.04182	0	1.01394	-2.49626	0.532	1	LINC00167	11	130002938	130004356	+	1419	lincRNA	long intergenic non-protein coding RNA 167 [Source:HGNC Symbol;Acc:HGNC:30468]	-
ENSG00000282996	0	0	0	0	0	3.04182	0	1.01394	-2.49626	0.532	1	AC022021.1	10	28303300	28307658	+	843	lincRNA	novel transcript	-
ENSG00000242288	0	0	0	0	0	3.04182	0	1.01394	-2.49626	0.532	1	AC022400.3	10	73674295	73730466	-	3810	processed_transcript	novel transcript	-
ENSG00000273248	0	0	0	0	0	3.04182	0	1.01394	-2.49626	0.532	1	AC010997.4	10	75408973	75409326	-	354	lincRNA	novel transcript	-
ENSG00000272817	0	0	0	0	0	3.04182	0	1.01394	-2.49626	0.532	1	AL359198.1	10	91908131	91909348	+	571	antisense	novel transcript, antisense to FGFBP3	-
ENSG00000152804	0	0	0	0	0	3.04182	0	1.01394	-2.49626	0.532	1	HHEX	10	92689951	92695646	+	2525	protein_coding	hematopoietically expressed homeobox [Source:HGNC Symbol;Acc:HGNC:4901]	Homeobox
ENSG00000121898	0	0	0	0	0	3.04182	0	1.01394	-2.49626	0.532	1	CPXM2	10	123706207	123940267	-	4859	protein_coding	carboxypeptidase X, M14 family member 2 [Source:HGNC Symbol;Acc:HGNC:26977]	-
ENSG00000139200	0	0	0	0	0	3.04182	0	1.01394	-2.49626	0.532	1	PIANP	12	6693792	6700800	-	3266	protein_coding	PILR alpha associated neural protein [Source:HGNC Symbol;Acc:HGNC:25338]	-
ENSG00000285732	0	0	0	0	0	3.04182	0	1.01394	-2.49626	0.532	1	AC121334.3	12	39611819	39614648	+	2503	antisense	novel transcript, antisense to ABCD2	-
ENSG00000257940	0	0	0	0	0	3.04182	0	1.01394	-2.49626	0.532	1	AC079598.1	12	87816486	87817831	+	554	lincRNA	novel transcript	-
ENSG00000257345	0	0	0	0	0	3.04182	0	1.01394	-2.49626	0.532	1	LINC02413	12	92999218	93019820	+	1251	lincRNA	long intergenic non-protein coding RNA 2413 [Source:HGNC Symbol;Acc:HGNC:53342]	-
ENSG00000279925	0	0	0	0	0	3.04182	0	1.01394	-2.49626	0.532	1	AC144522.1	12	110744549	110746206	+	1658	TEC	novel transcript	-
ENSG00000274874	0	0	0	0	0	3.04182	0	1.01394	-2.49626	0.532	1	AC068790.8	12	123973944	124088594	+	504	protein_coding	novel protein	-
ENSG00000279334	0	0	0	0	0	3.04182	0	1.01394	-2.49626	0.532	1	AC073592.6	12	124561869	124562283	+	415	TEC	novel transcript	-
ENSG00000279343	0	0	0	0	0	3.04182	0	1.01394	-2.49626	0.532	1	AC127071.1	12	130350996	130351707	-	712	TEC	novel transcript	-
ENSG00000226057	0	0	0	0	0	3.04182	0	1.01394	-2.49626	0.532	1	PHF2P2	13	18946755	19062718	-	3957	transcribed_unprocessed_pseudogene	PHD finger protein 2 pseudogene 2 [Source:HGNC Symbol;Acc:HGNC:38808]	-
ENSG00000260509	0	0	0	0	0	3.04182	0	1.01394	-2.49626	0.532	1	AL590787.1	13	25300124	25301438	-	1315	lincRNA	novel transcript, antisense to NUPL1	-
ENSG00000215475	0	0	0	0	0	3.04182	0	1.01394	-2.49626	0.532	1	SIAH3	13	45777243	45851736	-	7057	protein_coding	siah E3 ubiquitin protein ligase family member 3 [Source:HGNC Symbol;Acc:HGNC:30553]	-
ENSG00000234145	0	0	0	0	0	3.04182	0	1.01394	-2.49626	0.532	1	NAP1L4P3	13	47763460	47764606	+	1147	processed_pseudogene	nucleosome assembly protein 1 like 4 pseudogene 3 [Source:HGNC Symbol;Acc:HGNC:39738]	-
ENSG00000239043	0	0	0	0	0	3.04182	0	1.01394	-2.49626	0.532	1	SNORD127	14	45110883	45110968	+	86	snoRNA	small nucleolar RNA, C/D box 127 [Source:HGNC Symbol;Acc:HGNC:33555]	-
ENSG00000258466	0	0	0	0	0	3.04182	0	1.01394	-2.49626	0.532	1	AL049779.1	14	67659820	67690367	-	804	protein_coding	novel protein	-
ENSG00000243225	0	0	0	0	0	3.04182	0	1.01394	-2.49626	0.532	1	AC007686.1	14	76968683	76969145	+	463	processed_pseudogene	ribosomal protein, large, P1 (RPLP1) pseudogene	-
ENSG00000272533	0	0	0	0	0	3.04182	0	1.01394	-2.49626	0.532	1	SNORA28	14	103337849	103337974	+	126	snoRNA	small nucleolar RNA, H/ACA box 28 [Source:HGNC Symbol;Acc:HGNC:32618]	-
ENSG00000261739	0	0	0	0	0	3.04182	0	1.01394	-2.49626	0.532	1	GOLGA8S	15	23354748	23367231	+	4349	protein_coding	golgin A8 family member S [Source:HGNC Symbol;Acc:HGNC:44409]	-
ENSG00000238941	0	0	0	0	0	3.04182	0	1.01394	-2.49626	0.532	1	RNU6-953P	15	45354779	45354885	-	107	snRNA	RNA, U6 small nuclear 953, pseudogene [Source:HGNC Symbol;Acc:HGNC:47916]	-
ENSG00000197627	0	0	0	0	0	3.04182	0	1.01394	-2.49626	0.532	1	UBE2Q2P12	15	84491480	84500599	-	204	unprocessed_pseudogene	ubiquitin conjugating enzyme E2 Q2 pseudogene 12 [Source:HGNC Symbol;Acc:HGNC:49523]	-
ENSG00000283516	0	0	0	0	0	3.04182	0	1.01394	-2.49626	0.532	1	AC022167.5	16	8881634	8885351	+	1627	protein_coding	lipopolysaccharide-induced tumor necrosis factor-alpha factor-like [Source:NCBI gene;Acc:101929989]	-
ENSG00000262155	0	0	0	0	0	3.04182	0	1.01394	-2.49626	0.532	1	LINC02175	16	25066937	25068943	+	1875	lincRNA	long intergenic non-protein coding RNA 2175 [Source:HGNC Symbol;Acc:HGNC:27550]	-
ENSG00000283662	0	0	0	0	0	3.04182	0	1.01394	-2.49626	0.532	1	AC138904.3	16	28258686	28292173	+	2681	lincRNA	novel transcript	-
ENSG00000260487	0	0	0	0	0	3.04182	0	1.01394	-2.49626	0.532	1	AC116348.1	16	30480588	30481346	-	528	antisense	novel transcript, antisense to ITGAL	-
ENSG00000205456	0	0	0	0	0	3.04182	0	1.01394	-2.49626	0.532	1	TP53TG3D	16	32252719	32255922	+	2922	protein_coding	TP53 target 3D [Source:HGNC Symbol;Acc:HGNC:44657]	-
ENSG00000261519	0	0	0	0	0	3.04182	0	1.01394	-2.49626	0.532	1	AC010542.4	16	66549280	66551189	+	1910	lincRNA	novel transcript	-
ENSG00000264458	0	0	0	0	0	3.04182	0	1.01394	-2.49626	0.532	1	AC025211.1	17	32627739	32686484	+	373	antisense	novel transcript, antisense MYO1D	-
ENSG00000236473	0	0	0	0	0	3.04182	0	1.01394	-2.49626	0.532	1	KRT43P	17	41448183	41454055	-	910	unprocessed_pseudogene	keratin 43 pseudogene [Source:HGNC Symbol;Acc:HGNC:48870]	-
ENSG00000275710	0	0	0	0	0	3.04182	0	1.01394	-2.49626	0.532	1	AC007485.1	17	54964474	54964679	+	206	antisense	novel transcript, antisense to COX11	-
ENSG00000150637	0	0	0	0	0	3.04182	0	1.01394	-2.49626	0.532	1	CD226	18	69831158	69961803	-	13638	protein_coding	CD226 molecule [Source:HGNC Symbol;Acc:HGNC:16961]	-
ENSG00000232528	0	0	0	0	0	3.04182	0	1.01394	-2.49626	0.532	1	AL109809.1	20	1767957	1779995	-	1564	transcribed_unitary_pseudogene	cytoskeleton associated protein 2-like pseudogene [Source:NCBI gene;Acc:100289473]	-
ENSG00000227401	0	0	0	0	0	3.04182	0	1.01394	-2.49626	0.532	1	RPL37P1	20	35588324	35588607	+	284	processed_pseudogene	ribosomal protein L37 pseudogene 1 [Source:HGNC Symbol;Acc:HGNC:16337]	-
ENSG00000227477	0	0	0	0	0	3.04182	0	1.01394	-2.49626	0.532	1	STK4-AS1	20	44963794	44966402	-	2065	lincRNA	STK4 antisense RNA 1 (head to head) [Source:HGNC Symbol;Acc:HGNC:43811]	-
ENSG00000277022	0	0	0	0	0	3.04182	0	1.01394	-2.49626	0.532	1	AL031663.3	20	45435272	45448325	-	1794	lincRNA	novel transcript	-
ENSG00000196132	0	0	0	0	0	3.04182	0	1.01394	-2.49626	0.532	1	MYT1	20	64102394	64242253	+	6427	protein_coding	myelin transcription factor 1 [Source:HGNC Symbol;Acc:HGNC:7622]	zf-C2HC
ENSG00000280103	0	0	0	0	0	3.04182	0	1.01394	-2.49626	0.532	1	AC007792.1	19	3355554	3355955	-	402	TEC	TEC	-
ENSG00000228887	0	0	0	0	0	3.04182	0	1.01394	-2.49626	0.532	1	EEF1DP1	19	14070342	14071237	+	896	processed_pseudogene	eukaryotic translation elongation factor 1 delta pseudogene 1 [Source:HGNC Symbol;Acc:HGNC:32474]	-
ENSG00000266963	0	0	0	0	0	3.04182	0	1.01394	-2.49626	0.532	1	AC005625.1	19	38361795	38362484	-	472	antisense	novel transcript, antisense to CATSPERG	-
ENSG00000269190	0	0	0	0	0	3.04182	0	1.01394	-2.49626	0.532	1	FBXO17	19	38941401	38975910	-	4960	protein_coding	F-box protein 17 [Source:HGNC Symbol;Acc:HGNC:18754]	-
ENSG00000269118	0	0	0	0	0	3.04182	0	1.01394	-2.49626	0.532	1	FAM90A28P	19	53299051	53308644	-	1858	transcribed_unprocessed_pseudogene	family with sequence similarity 90 member A28, pseudogene [Source:HGNC Symbol;Acc:HGNC:43747]	-
ENSG00000269524	0	0	0	0	0	3.04182	0	1.01394	-2.49626	0.532	1	AC245052.7	19	54224523	54224881	+	359	lincRNA	novel transcript	-
ENSG00000133475	0	0	0	0	0	3.04182	0	1.01394	-2.49626	0.532	1	GGT2	22	21207973	21227637	-	2367	protein_coding	gamma-glutamyltransferase 2 [Source:HGNC Symbol;Acc:HGNC:4251]	-
ENSG00000273342	0	0	0	0	0	3.04182	0	1.01394	-2.49626	0.532	1	AP000553.3	22	21640844	21641284	+	441	lincRNA	novel transcript	-
ENSG00000199695	0	0	0	0	0	3.04182	0	1.01394	-2.49626	0.532	1	RNU6-1128P	22	31222745	31222853	-	109	snRNA	RNA, U6 small nuclear 1128, pseudogene [Source:HGNC Symbol;Acc:HGNC:48091]	-
ENSG00000225331	0	0	0	0	0	3.04182	0	1.01394	-2.49626	0.532	1	LINC01678	21	44158740	44160076	-	867	lincRNA	long intergenic non-protein coding RNA 1678 [Source:HGNC Symbol;Acc:HGNC:52466]	-
ENSG00000172955	0	0	0	1.00935	0	2.02788	0	1.01241	-2.49427	0.532338	1	ADH6	4	99202638	99219537	-	4401	protein_coding	alcohol dehydrogenase 6 (class V) [Source:HGNC Symbol;Acc:HGNC:255]	-
ENSG00000224324	0	0	0	1.00935	0	2.02788	0	1.01241	-2.49427	0.532338	1	THAP5P1	7	158623188	158623449	-	262	processed_pseudogene	THAP domain containing 5 pseudogene 1 [Source:HGNC Symbol;Acc:HGNC:22340]	-
ENSG00000232815	0	0	0	1.00935	0	2.02788	0	1.01241	-2.49427	0.532338	1	DUX4L50	9	63817748	63818462	-	715	unprocessed_pseudogene	double homeobox 4 like 50 (pseudogene) [Source:HGNC Symbol;Acc:HGNC:51788]	-
ENSG00000285231	0	0	0	1.00935	0	2.02788	0	1.01241	-2.49427	0.532338	1	OOSP3	11	59878809	59896481	+	850	protein_coding	oocyte secreted protein family member 3 [Source:HGNC Symbol;Acc:HGNC:53903]	-
ENSG00000213613	0	0	0	1.00935	0	2.02788	0	1.01241	-2.49427	0.532338	1	RPL11P3	10	87945502	87946024	+	523	processed_pseudogene	ribosomal protein L11 pseudogene 3 [Source:HGNC Symbol;Acc:HGNC:36342]	-
ENSG00000279499	0	0	0	1.00935	0	2.02788	0	1.01241	-2.49427	0.532338	1	AL157770.1	13	30196443	30196881	-	439	TEC	TEC	-
ENSG00000257307	0	0	0	1.00935	0	2.02788	0	1.01241	-2.49427	0.532338	1	AL162311.2	14	35881001	35881709	+	709	processed_pseudogene	RNA-binding protein EWS (EWSR1) pseudogene	-
ENSG00000259654	0	0	0	1.00935	0	2.02788	0	1.01241	-2.49427	0.532338	1	AC115102.1	15	84685884	84686946	+	487	antisense	novel transcript, antisense to SEC11A	-
ENSG00000276867	0	0	0	1.00935	0	2.02788	0	1.01241	-2.49427	0.532338	1	AC074050.4	16	31704728	31705260	+	533	lincRNA	novel transcript	-
ENSG00000150636	0	0	0	1.00935	0	2.02788	0	1.01241	-2.49427	0.532338	1	CCDC102B	18	68715209	69055189	+	5805	protein_coding	coiled-coil domain containing 102B [Source:HGNC Symbol;Acc:HGNC:26295]	-
ENSG00000267544	0	0	0	1.00935	0	2.02788	0	1.01241	-2.49427	0.532338	1	AC007229.1	19	10841839	10842250	+	412	processed_pseudogene	chromosome 11 open reading frame 73 (C11orf73) pseudogene	-
[truncated: 22,456 more rows]

## Sheet: summary
Comparison	Significant at FDR<0.05 out of 24455 total	Up	Down
Si-NC/Si-MAGOH	733	324	409
