# Supplementary material for: MAGOH promotes gastric cancer progression via hnRNPA1 expression inhibition-mediated RONΔ160/PI3K/AKT signaling pathway activation
Source: J Exp Clin Cancer Res. 2024 Jan 25;43:32. doi: 10.1186/s13046-024-02946-8 (PMC10809607; doi:10.1186/s13046-024-02946-8)
Supplement: Supplementary file 15 — Additional file 15: Table S9. Expression profiles of all splicing factors in MAGOH-knockdown AGS cells. [file 13046_2024_2946_MOESM15_ESM.xls]

## Sheet: siMAGOH vs siNC degsplicefactor
gene_id	si_MAGOH_1	si_MAGOH_2	si_MAGOH_3	si_NC_1	si_NC_2	si_NC_3	si_MAGOH	si_NC	log2FoldChange	pvalue	padj	gene_name	gene_chr	gene_start	gene_end	gene_strand	gene_length	gene_biotype	gene_description	tf_family
ENSG00000135486	17729.3	21615.1	18558.6	14226.8	15458.6	14937.4	19301	14874.2	0.375811	0.000522099	0.0145758	HNRNPA1	12	54280193	54287088	+	5093	protein_coding	heterogeneous nuclear ribonucleoprotein A1 [Source:HGNC Symbol;Acc:HGNC:5031]	-
ENSG00000112081	6039.41	8663.62	7531.93	6223.64	5766.72	4949.05	7411.65	5646.47	0.392314	0.00497379	0.0740574	SRSF3	6	36594353	36605600	+	7118	protein_coding	serine and arginine rich splicing factor 3 [Source:HGNC Symbol;Acc:HGNC:10785]	-
ENSG00000153187	8569.97	10355.4	9818.29	8438.15	7965.15	7238.53	9581.23	7880.61	0.281822	0.0127285	0.137048	HNRNPU	1	244840638	244864560	-	22512	protein_coding	heterogeneous nuclear ribonucleoprotein U [Source:HGNC Symbol;Acc:HGNC:5048]	-
ENSG00000169045	4497.07	3088.93	3290.29	4541.06	4244.65	5160.96	3625.43	4648.89	-0.358472	0.0138785	0.143653	HNRNPH1	5	179614178	179634784	-	9480	protein_coding	heterogeneous nuclear ribonucleoprotein H1 [Source:HGNC Symbol;Acc:HGNC:5041]	-
ENSG00000125944	1632.59	1945.15	1951.39	1586.7	1581.54	1387.07	1843.04	1518.44	0.279207	0.0295958	0.224882	HNRNPR	1	23303771	23344336	-	8676	protein_coding	heterogeneous nuclear ribonucleoprotein R [Source:HGNC Symbol;Acc:HGNC:5047]	-
ENSG00000099783	2477.31	4238	3577.54	2760.57	2814.31	2495.31	3430.95	2690.06	0.350669	0.0309238	0.231407	HNRNPM	19	8444767	8489114	+	5614	protein_coding	heterogeneous nuclear ribonucleoprotein M [Source:HGNC Symbol;Acc:HGNC:5046]	-
ENSG00000214753	498.17	562.876	582.3	606.619	829.577	666.159	547.782	700.785	-0.35577	0.0330682	0.239501	HNRNPUL2	11	62712630	62727472	-	5416	protein_coding	heterogeneous nuclear ribonucleoprotein U like 2 [Source:HGNC Symbol;Acc:HGNC:25451]	-
ENSG00000111786	869.993	969.927	841.317	562.207	824.537	728.01	893.746	704.918	0.34215	0.0375831	0.256165	SRSF9	12	120461668	120469793	-	3744	protein_coding	serine and arginine rich splicing factor 9 [Source:HGNC Symbol;Acc:HGNC:10791]	-
ENSG00000224578	314.064	394.331	329.126	225.085	253.006	297.085	345.84	258.392	0.419697	0.0380824	0.258087	HNRNPA1P48	16	51553436	51647132	+	1924	protein_coding	heterogeneous nuclear ribonucleoprotein A1 pseudogene 48 [Source:HGNC Symbol;Acc:HGNC:48778]	-
ENSG00000138668	5642.32	5898	5563.99	4779.27	5168.98	4891.25	5701.44	4946.5	0.204872	0.0397204	0.264314	HNRNPD	4	82352498	82374503	-	6981	protein_coding	heterogeneous nuclear ribonucleoprotein D [Source:HGNC Symbol;Acc:HGNC:5036]	-
ENSG00000116350	2202.06	2360.69	2077	2433.54	2475.63	2957.67	2213.25	2622.28	-0.244765	0.046612	0.289805	SRSF4	1	29147743	29181987	-	8893	protein_coding	serine and arginine rich splicing factor 4 [Source:HGNC Symbol;Acc:HGNC:10786]	-
ENSG00000184343	14.4397	3.18009	0.973747	4.03739	12.0959	56.7807	6.19785	24.3047	-1.95868	0.060437	1	SRPK3	X	153776412	153785732	+	4744	protein_coding	SRSF protein kinase 3 [Source:HGNC Symbol;Acc:HGNC:11402]	-
ENSG00000152795	4877.02	4460.6	5032.32	4367.45	4212.39	3932.06	4789.98	4170.64	0.199837	0.0609271	0.334804	HNRNPDL	4	82422564	82430408	-	5476	protein_coding	heterogeneous nuclear ribonucleoprotein D like [Source:HGNC Symbol;Acc:HGNC:5037]	-
ENSG00000161547	3957.39	4005.85	4032.28	3503.45	3423.14	3704.94	3998.51	3543.84	0.174137	0.0856063	0.397843	SRSF2	17	76734115	76737374	-	3017	protein_coding	serine and arginine rich splicing factor 2 [Source:HGNC Symbol;Acc:HGNC:10783]	-
ENSG00000092199	11684.4	15237.9	12895.3	12014.3	11903.4	10986.1	13272.6	11634.6	0.18995	0.105444	0.443582	HNRNPC	14	21209136	21269494	-	7309	protein_coding	heterogeneous nuclear ribonucleoprotein C (C1/C2) [Source:HGNC Symbol;Acc:HGNC:5035]	-
ENSG00000177733	3510.66	3574.42	3818.06	2882.7	3563.25	3167.55	3634.38	3204.5	0.181592	0.118981	0.471206	HNRNPA0	5	137745651	137754376	-	8726	protein_coding	heterogeneous nuclear ribonucleoprotein A0 [Source:HGNC Symbol;Acc:HGNC:5030]	-
ENSG00000096746	1249.94	1392.88	1111.04	1304.08	1437.4	1617.24	1251.29	1452.9	-0.215781	0.121763	0.476732	HNRNPH3	10	68331174	68343191	+	5373	protein_coding	heterogeneous nuclear ribonucleoprotein H3 [Source:HGNC Symbol;Acc:HGNC:5043]	-
ENSG00000169813	3327.45	4219.98	3903.75	3772.95	3367.7	2881.62	3817.06	3340.75	0.192101	0.14999	0.5199	HNRNPF	10	43385617	43409166	-	3253	protein_coding	heterogeneous nuclear ribonucleoprotein F [Source:HGNC Symbol;Acc:HGNC:5039]	-
ENSG00000152601	1295.06	1449.06	1381.75	1485.76	1046.29	1022.05	1375.29	1184.7	0.215027	0.171943	0.551476	MBNL1	3	152243828	152465780	+	9989	protein_coding	muscleblind like splicing regulator 1 [Source:HGNC Symbol;Acc:HGNC:6923]	-
ENSG00000136450	1286.04	1188.29	1583.31	1430.25	1104.76	960.202	1352.55	1165.07	0.215372	0.196467	0.582936	SRSF1	17	58003360	58007346	-	3340	protein_coding	serine and arginine rich splicing factor 1 [Source:HGNC Symbol;Acc:HGNC:10780]	-
ENSG00000126945	710.254	848.023	922.138	783.255	795.305	567.807	826.805	715.456	0.208311	0.224437	0.615544	HNRNPH2	X	101408295	101414133	+	2223	protein_coding	heterogeneous nuclear ribonucleoprotein H2 [Source:HGNC Symbol;Acc:HGNC:5042]	-
ENSG00000117569	391.677	316.949	318.415	448.151	331.629	425.855	342.347	401.878	-0.230415	0.23424	0.623669	PTBP2	1	96721665	96823738	+	12937	protein_coding	polypyrimidine tract binding protein 2 [Source:HGNC Symbol;Acc:HGNC:17662]	-
ENSG00000139793	834.796	790.782	806.262	901.348	844.696	960.202	810.613	902.082	-0.154036	0.250309	0.643248	MBNL2	13	97221434	97394120	+	4908	protein_coding	muscleblind like splicing regulator 2 [Source:HGNC Symbol;Acc:HGNC:16746]	-
ENSG00000143889	620.908	681.599	661.174	569.273	552.379	638.783	654.56	586.812	0.157318	0.290275	0.678237	HNRNPLL	2	38561978	38603586	-	5923	protein_coding	heterogeneous nuclear ribonucleoprotein L like [Source:HGNC Symbol;Acc:HGNC:25127]	-
ENSG00000011304	7437.36	6642.14	8219.39	7259.24	7019.65	6246.89	7432.97	6841.93	0.119594	0.302927	0.691281	PTBP1	19	797075	812327	+	6883	protein_coding	polypyrimidine tract binding protein 1 [Source:HGNC Symbol;Acc:HGNC:9583]	-
ENSG00000165119	7163	8570.34	8013.93	7832.55	7282.74	6865.4	7915.76	7326.89	0.111428	0.313374	0.698864	HNRNPK	9	83968083	83980616	-	5114	protein_coding	heterogeneous nuclear ribonucleoprotein K [Source:HGNC Symbol;Acc:HGNC:5044]	-
ENSG00000135250	298.722	234.266	190.854	244.262	173.374	204.816	241.281	207.484	0.218641	0.369247	0.745393	SRPK2	7	105110704	105399308	-	6341	protein_coding	SRSF protein kinase 2 [Source:HGNC Symbol;Acc:HGNC:11306]	-
ENSG00000116754	4523.24	3699.5	3234.79	3810.29	3554.18	5259.31	3819.18	4207.93	-0.13973	0.379102	0.751137	SRSF11	1	70205682	70253052	+	8473	protein_coding	serine and arginine rich splicing factor 11 [Source:HGNC Symbol;Acc:HGNC:10782]	-
ENSG00000100650	6089.05	5697.66	5093.67	5449.47	6423.93	6233.71	5626.79	6035.7	-0.101166	0.379858	0.751496	SRSF5	14	69726900	69772005	+	5357	protein_coding	serine and arginine rich splicing factor 5 [Source:HGNC Symbol;Acc:HGNC:10787]	-
ENSG00000105323	8689.1	8733.58	9311.94	8496.7	8528.61	8245.37	8911.54	8423.56	0.0812433	0.395807	0.764194	HNRNPUL1	19	41262496	41307598	+	6543	protein_coding	heterogeneous nuclear ribonucleoprotein U like 1 [Source:HGNC Symbol;Acc:HGNC:17011]	-
ENSG00000119314	1932.22	2088.26	2135.43	2267	1710.56	1711.53	2051.97	1896.36	0.113668	0.408697	0.773984	PTBP3	9	112217716	112333667	-	8239	protein_coding	polypyrimidine tract binding protein 3 [Source:HGNC Symbol;Acc:HGNC:10253]	-
ENSG00000115875	3153.27	3388.91	2991.35	2777.73	2849.59	3297.34	3177.85	2974.88	0.0951276	0.415495	0.779195	SRSF7	2	38743599	38751494	-	4045	protein_coding	serine and arginine rich splicing factor 7 [Source:HGNC Symbol;Acc:HGNC:10789]	-
ENSG00000197451	5549.37	5818.5	5350.74	5535.27	6027.79	6011.66	5572.87	5858.24	-0.0720936	0.477018	0.820534	HNRNPAB	5	178204507	178211163	+	2144	protein_coding	heterogeneous nuclear ribonucleoprotein A/B [Source:HGNC Symbol;Acc:HGNC:5034]	-
ENSG00000096063	1314.92	1367.44	1348.64	1575.59	1045.29	1120.4	1343.66	1247.09	0.107536	0.49673	0.833007	SRPK1	6	35832966	35921342	-	6692	protein_coding	SRSF protein kinase 1 [Source:HGNC Symbol;Acc:HGNC:11305]	-
ENSG00000076770	261.72	271.367	378.787	286.655	248.974	298.099	303.958	277.909	0.129246	0.54574	0.855707	MBNL3	X	132369317	132489968	-	12199	protein_coding	muscleblind like splicing regulator 3 [Source:HGNC Symbol;Acc:HGNC:20564]	-
ENSG00000170144	4092.76	5190.96	4636.01	4624.84	4429.11	4256.52	4639.91	4436.82	0.0643708	0.582004	0.873331	HNRNPA3	2	177212563	177223958	+	6033	protein_coding	heterogeneous nuclear ribonucleoprotein A3 [Source:HGNC Symbol;Acc:HGNC:24941]	-
ENSG00000188529	1936.73	1673.79	1672.9	1824.9	1511.99	1716.6	1761.14	1684.5	0.0644576	0.615049	0.885905	SRSF10	1	23964804	23980927	-	10277	protein_coding	serine and arginine rich splicing factor 10 [Source:HGNC Symbol;Acc:HGNC:16713]	-
ENSG00000122566	13592.3	17099.3	13216.7	13221.5	14449.6	14566.3	14636.1	14079.1	0.0559137	0.639979	0.897017	HNRNPA2B1	7	26173057	26201529	-	9267	protein_coding	heterogeneous nuclear ribonucleoprotein A2/B1 [Source:HGNC Symbol;Acc:HGNC:5033]	-
ENSG00000124193	7463.53	6333.67	6169.66	6086.37	6654.76	6790.36	6655.62	6510.5	0.0319074	0.777819	0.943443	SRSF6	20	43457928	43464247	+	4593	protein_coding	serine and arginine rich splicing factor 6 [Source:HGNC Symbol;Acc:HGNC:10788]	-
ENSG00000154548	0.902483	0	0	2.0187	0	0	0.300828	0.672899	-0.943636	0.815221	1	SRSF12	6	89095959	89118081	-	4548	protein_coding	serine and arginine rich splicing factor 12 [Source:HGNC Symbol;Acc:HGNC:21220]	-
ENSG00000104824	2128.96	1984.37	2211.38	2109.54	2157.1	1947.78	2108.24	2071.47	0.0255111	0.823134	0.957077	HNRNPL	19	38836388	38852347	-	6821	protein_coding	heterogeneous nuclear ribonucleoprotein L [Source:HGNC Symbol;Acc:HGNC:5045]	-
ENSG00000263465	1058.61	1045.19	1224	1127.44	1118.87	1026.11	1109.27	1090.81	0.0242578	0.854292	0.966065	SRSF8	11	95067197	95071224	+	4028	protein_coding	serine and arginine rich splicing factor 8 [Source:HGNC Symbol;Acc:HGNC:16988]	-
ENSG00000139675	113.713	106.003	90.5584	72.6731	103.823	130.798	103.425	102.432	0.014317	0.964374	0.991605	HNRNPA1L2	13	52642425	52643796	+	1372	protein_coding	heterogeneous nuclear ribonucleoprotein A1-like 2 [Source:HGNC Symbol;Acc:HGNC:27067]	-
